# Supplementary material for: Prior infection with Type A Francisella tularensis antagonizes the pulmonary transcriptional response to an aerosolized Toll-like receptor 4 agonist
Source: BMC Genomics. 2015 Oct 28;16:874. doi: 10.1186/s12864-015-2022-2 (PMC4625460; doi:10.1186/s12864-015-2022-2)
Supplement: Additional file 1: Table S1. — LPS-responsive genes not suppressed by FT SchuS4. (XLSX 21 kb) [file 12864_2015_2022_MOESM1_ESM.xlsx]

## Sheet: Sheet0
Supplemental Table 1: LPS-rsponsive genes not suppressed by FT SchuS4 infection.
GeneName	SystematicName	Description
Zfp36	NM_011756	ref|Mus musculus zinc finger protein 36 (Zfp36), mRNA [NM_011756]
Ifi205	NM_172648	ref|Mus musculus interferon activated gene 205 (Ifi205), mRNA [NM_172648]
Il6	NM_031168	ref|Mus musculus interleukin 6 (Il6), mRNA [NM_031168]
Cxcl10	NM_021274	ref|Mus musculus chemokine (C-X-C motif) ligand 10 (Cxcl10), mRNA [NM_021274]
Mt1	NM_013602	ref|Mus musculus metallothionein 1 (Mt1), mRNA [NM_013602]
Tlr2	NM_011905	ref|Mus musculus toll-like receptor 2 (Tlr2), mRNA [NM_011905]
9930023K05Rik	NM_172641	ref|Mus musculus RIKEN cDNA 9930023K05 gene (9930023K05Rik), transcript variant 1, mRNA [NM_172641]
Trem1	NM_021406	ref|Mus musculus triggering receptor expressed on myeloid cells 1 (Trem1), mRNA [NM_021406]
Hpx	NM_017371	ref|Mus musculus hemopexin (Hpx), mRNA [NM_017371]
Fpr1	NM_013521	ref|Mus musculus formyl peptide receptor 1 (Fpr1), mRNA [NM_013521]
Slfn4	NM_011410	ref|Mus musculus schlafen 4 (Slfn4), mRNA [NM_011410]
Gyk	NM_008194	ref|Mus musculus glycerol kinase (Gyk), transcript variant 1, mRNA [NM_008194]
Ccl2	NM_011333	ref|Mus musculus chemokine (C-C motif) ligand 2 (Ccl2), mRNA [NM_011333]
ENSMUST00000166828 : D17H6S56E-5 : ENSMUST00000174708	ENSMUST00000166828 : AK075966 : ENSMUST00000174708	ens|DNA segment, Chr 17, human D6S56E 5 [Source:MGI Symbol;Acc:MGI:1306799] [ENSMUST00000166828] : gb|Mus musculus 13 days embryo liver cDNA, RIKEN full-length enriched library, clone:2510003D08 product:G7e protein, full insert sequence. [AK075966] : ens|DNA segment, Chr 17, human D6S56E 5 [Source:MGI Symbol;Acc:MGI:1306799] [ENSMUST00000174708]
Slc6a14	NM_020049	ref|Mus musculus solute carrier family 6 (neurotransmitter transporter), member 14 (Slc6a14), mRNA [NM_020049]
Steap4	NM_054098	ref|Mus musculus STEAP family member 4 (Steap4), mRNA [NM_054098]
Slco1a5	NM_130861	ref|Mus musculus solute carrier organic anion transporter family, member 1a5 (Slco1a5), mRNA [NM_130861]
Myc	NM_010849	ref|Mus musculus myelocytomatosis oncogene (Myc), transcript variant 1, mRNA [NM_010849]
Cd274	NM_021893	ref|Mus musculus CD274 antigen (Cd274), mRNA [NM_021893]
Cd44	NM_009851	ref|Mus musculus CD44 antigen (Cd44), transcript variant 1, mRNA [NM_009851]
Fos	NM_010234	ref|Mus musculus FBJ osteosarcoma oncogene (Fos), mRNA [NM_010234]
Ripk2	NM_138952	ref|Mus musculus receptor (TNFRSF)-interacting serine-threonine kinase 2 (Ripk2), mRNA [NM_138952]
Gbp6 : Mpa2l	NM_194336	ref|Mus musculus guanylate binding protein 6 (Gbp6), mRNA [NM_194336] : ref|Mus musculus macrophage activation 2 like (Mpa2l), mRNA [NM_194336]
Cd44	NM_009851	ref|Mus musculus CD44 antigen (Cd44), transcript variant 1, mRNA [NM_009851]
Csf2	NM_009969	ref|Mus musculus colony stimulating factor 2 (granulocyte-macrophage) (Csf2), mRNA [NM_009969]
Has1	NM_008215	ref|Mus musculus hyaluronan synthase1 (Has1), mRNA [NM_008215]
Bcl2l11	NM_207680	ref|Mus musculus BCL2-like 11 (apoptosis facilitator) (Bcl2l11), transcript variant 1, mRNA [NM_207680]
Asprv1	NM_026414	ref|Mus musculus aspartic peptidase, retroviral-like 1 (Asprv1), mRNA [NM_026414]
Pstpip2	NM_013831	ref|Mus musculus proline-serine-threonine phosphatase-interacting protein 2 (Pstpip2), mRNA [NM_013831]
Steap4	NM_054098	ref|Mus musculus STEAP family member 4 (Steap4), mRNA [NM_054098]
Gch1	NM_008102	ref|Mus musculus GTP cyclohydrolase 1 (Gch1), mRNA [NM_008102]
Adamts4	NM_172845	ref|Mus musculus a disintegrin-like and metallopeptidase (reprolysin type) with thrombospondin type 1 motif, 4 (Adamts4), mRNA [NM_172845]
Ptx3	NM_008987	ref|Mus musculus pentraxin related gene (Ptx3), mRNA [NM_008987]
Ccl4	NM_013652	ref|Mus musculus chemokine (C-C motif) ligand 4 (Ccl4), mRNA [NM_013652]
Cxcr2	NM_009909	ref|Mus musculus chemokine (C-X-C motif) receptor 2 (Cxcr2), mRNA [NM_009909]
Sdc4	NM_011521	ref|Mus musculus syndecan 4 (Sdc4), mRNA [NM_011521]
Tgm1	NM_019984	ref|Mus musculus transglutaminase 1, K polypeptide (Tgm1), transcript variant 2, mRNA [NM_019984]
Selp	NM_011347	ref|Mus musculus selectin, platelet (Selp), mRNA [NM_011347]
Adora3	ENSMUST00000000574	ens|adenosine A3 receptor [Source:MGI Symbol;Acc:MGI:104847] [ENSMUST00000000574] : ens|adenosine A3 receptor Gene [Source:MGI Symbol;Acc:MGI:104847] [ENSMUST00000000574]
Gyk	NM_212444	ref|Mus musculus glycerol kinase (Gyk), transcript variant 2, mRNA [NM_212444]
Myc	NM_010849	ref|Mus musculus myelocytomatosis oncogene (Myc), transcript variant 1, mRNA [NM_010849]
Car13	NM_024495	ref|Mus musculus carbonic anhydrase 13 (Car13), mRNA [NM_024495]
Bcl2a1b	NM_007534	ref|Mus musculus B-cell leukemia/lymphoma 2 related protein A1b (Bcl2a1b), mRNA [NM_007534]
Nup155	NM_133227	ref|Mus musculus nucleoporin 155 (Nup155), mRNA [NM_133227]
Saa1	NM_009117	ref|Mus musculus serum amyloid A 1 (Saa1), mRNA [NM_009117]
Gpr84	NM_030720	ref|Mus musculus G protein-coupled receptor 84 (Gpr84), mRNA [NM_030720]
Plek	NM_019549	ref|Mus musculus pleckstrin (Plek), mRNA [NM_019549]
Ccl7	NM_013654	ref|Mus musculus chemokine (C-C motif) ligand 7 (Ccl7), mRNA [NM_013654]
Ccl17	NM_011332	ref|Mus musculus chemokine (C-C motif) ligand 17 (Ccl17), mRNA [NM_011332]
Saa3	NM_011315	ref|Mus musculus serum amyloid A 3 (Saa3), mRNA [NM_011315]
Lcp2	NM_010696	ref|Mus musculus lymphocyte cytosolic protein 2 (Lcp2), mRNA [NM_010696]
Slfn10-ps	NM_181542	ref|Mus musculus schlafen 10, pseudogene (Slfn10-ps), mRNA [NM_181542]
Irg1	L38281	gb|Mus musculus immune-responsive gene 1 (Irg1) mRNA, 3' end of cds. [L38281]
Rasd1	NM_009026	ref|Mus musculus RAS, dexamethasone-induced 1 (Rasd1), mRNA [NM_009026]
Slc1a2	NM_011393	ref|Mus musculus solute carrier family 1 (glial high affinity glutamate transporter), member 2 (Slc1a2), transcript variant 3, mRNA [NM_011393]
AK035485	AK035485	gb|Mus musculus adult male urinary bladder cDNA, RIKEN full-length enriched library, clone:9530055M18 product:unclassifiable, full insert sequence. [AK035485]
Il1b	NM_008361	ref|Mus musculus interleukin 1 beta (Il1b), mRNA [NM_008361]
Stfa2	NM_001082545	ref|Mus musculus stefin A2 (Stfa2), mRNA [NM_001082545]
Egr1	NM_007913	ref|Mus musculus early growth response 1 (Egr1), mRNA [NM_007913]
Slc5a1	NM_019810	ref|Mus musculus solute carrier family 5 (sodium/glucose cotransporter), member 1 (Slc5a1), mRNA [NM_019810]
Tcte3	NM_198104	ref|Mus musculus t-complex-associated testis expressed 3 (Tcte3), transcript variant 2, mRNA [NM_198104]
Rhbdl2	NM_183163	ref|Mus musculus rhomboid, veinlet-like 2 (Drosophila) (Rhbdl2), mRNA [NM_183163]
Tnip1	NM_021327	ref|Mus musculus TNFAIP3 interacting protein 1 (Tnip1), transcript variant 1, mRNA [NM_021327]
Csf1	NM_007778	ref|Mus musculus colony stimulating factor 1 (macrophage) (Csf1), transcript variant 1, mRNA [NM_007778]
Hivep3	ENSMUST00000106307	ens|human immunodeficiency virus type I enhancer binding protein 3 [Source:MGI Symbol;Acc:MGI:106589] [ENSMUST00000106307] : ens|human immunodeficiency virus type I enhancer binding protein 3 Gene [Source:MGI (curated);Acc:MGI:106589] [ENSMUST00000106307]
Nfil3	NM_017373	ref|Mus musculus nuclear factor, interleukin 3, regulated (Nfil3), mRNA [NM_017373]
Lilrb4	NM_013532	ref|Mus musculus leukocyte immunoglobulin-like receptor, subfamily B, member 4 (Lilrb4), mRNA [NM_013532]
Thbs1	NM_011580	ref|Mus musculus thrombospondin 1 (Thbs1), mRNA [NM_011580]
Tnfaip3	NM_009397	ref|Mus musculus tumor necrosis factor, alpha-induced protein 3 (Tnfaip3), transcript variant 1, mRNA [NM_009397]
Cflar	NM_009805	ref|Mus musculus CASP8 and FADD-like apoptosis regulator (Cflar), transcript variant 2, mRNA [NM_009805]
Rhou	NM_133955	ref|Mus musculus ras homolog gene family, member U (Rhou), mRNA [NM_133955]
Il4i1	NM_010215	ref|Mus musculus interleukin 4 induced 1 (Il4i1), mRNA [NM_010215]
Myd88	NM_010851	ref|Mus musculus myeloid differentiation primary response gene 88 (Myd88), mRNA [NM_010851]
Mt1 : ENSMUST00000062980	ENSMUST00000062980	ens|metallothionein 1 [Source:MGI Symbol;Acc:MGI:97171] [ENSMUST00000062980] : ens|metallothionein 1 Gene [Source:MGI Symbol;Acc:MGI:97171] [ENSMUST00000062980]
AK037089	AK037089	gb|Mus musculus adult female vagina cDNA, RIKEN full-length enriched library, clone:9930111L05 product:unclassifiable, full insert sequence. [AK037089]
Ch25h	NM_009890	ref|Mus musculus cholesterol 25-hydroxylase (Ch25h), mRNA [NM_009890]
Mab21l3 : BC037703	NM_172295	ref|Mus musculus mab-21-like 3 (C. elegans) (Mab21l3), mRNA [NM_172295] : ref|Mus musculus cDNA sequence BC037703 (BC037703), mRNA [NM_172295]
Niacr1	NM_030701	ref|Mus musculus niacin receptor 1 (Niacr1), mRNA [NM_030701]
Cd80	ENSMUST00000104896 : AJ278965	ens|CD80 antigen [Source:MGI Symbol;Acc:MGI:101775] [ENSMUST00000104896] : gb|Mus musculus mRNA for CD80 antigen (Qoo609 gene), splice variant. [AJ278965]
Mlph	NM_053015	ref|Mus musculus melanophilin (Mlph), mRNA [NM_053015]
Saa2	NM_011314	ref|Mus musculus serum amyloid A 2 (Saa2), mRNA [NM_011314]
Birc3	NM_007464	ref|Mus musculus baculoviral IAP repeat-containing 3 (Birc3), mRNA [NM_007464]
Tnfaip2	NM_009396	ref|Mus musculus tumor necrosis factor, alpha-induced protein 2 (Tnfaip2), mRNA [NM_009396]
Msr1	NM_031195	ref|Mus musculus macrophage scavenger receptor 1 (Msr1), transcript variant 1, mRNA [NM_031195]
Tgtp1	NM_011579	ref|Mus musculus T-cell specific GTPase 1 (Tgtp1), mRNA [NM_011579]
Plek	NM_019549	ref|Mus musculus pleckstrin (Plek), mRNA [NM_019549]
Socs3	NM_007707	ref|Mus musculus suppressor of cytokine signaling 3 (Socs3), mRNA [NM_007707]
Slc7a11	NM_011990	ref|Mus musculus solute carrier family 7 (cationic amino acid transporter, y+ system), member 11 (Slc7a11), mRNA [NM_011990]
Mt2	NM_008630	ref|Mus musculus metallothionein 2 (Mt2), mRNA [NM_008630]
Bcl2a1c	NM_007535	ref|Mus musculus B-cell leukemia/lymphoma 2 related protein A1c (Bcl2a1c), mRNA [NM_007535]
Cxcl3	NM_203320	ref|Mus musculus chemokine (C-X-C motif) ligand 3 (Cxcl3), mRNA [NM_203320]
Egr3	AK141603	gb|Mus musculus adult male hippocampus cDNA, RIKEN full-length enriched library, clone:C630040P19 product:early growth response 3, full insert sequence. [AK141603]
Fpr2	NM_008039	ref|Mus musculus formyl peptide receptor 2 (Fpr2), mRNA [NM_008039]
Slc2a6	NM_172659	ref|Mus musculus solute carrier family 2 (facilitated glucose transporter), member 6 (Slc2a6), transcript variant 1, mRNA [NM_172659]
Saa1	NM_009117	ref|Mus musculus serum amyloid A 1 (Saa1), mRNA [NM_009117]
Gm5483	NM_001082547	ref|Mus musculus predicted gene 5483 (Gm5483), mRNA [NM_001082547]
Stfa1	NM_001082543	ref|Mus musculus stefin A1 (Stfa1), mRNA [NM_001082543]
Cd33	NM_021293	ref|Mus musculus CD33 antigen (Cd33), transcript variant 2, mRNA [NM_021293]
Btbd17	NM_028055	ref|Mus musculus BTB (POZ) domain containing 17 (Btbd17), mRNA [NM_028055]
Arg2	NM_009705	ref|Mus musculus arginase type II (Arg2), mRNA [NM_009705]
Bcl3	NM_033601	ref|Mus musculus B-cell leukemia/lymphoma 3 (Bcl3), mRNA [NM_033601]
TC1655445	TC1655445	tc|Q8VEL1_MOUSE (Q8VEL1) Erythroid differentiation regulator 1, partial (19%) [TC1655445]
Csta	NM_001033239	ref|Mus musculus cystatin A (Csta), mRNA [NM_001033239]
Cxcl2	NM_009140	ref|Mus musculus chemokine (C-X-C motif) ligand 2 (Cxcl2), mRNA [NM_009140]
Gdf15	NM_011819	ref|Mus musculus growth differentiation factor 15 (Gdf15), mRNA [NM_011819]
Nod2	NM_145857	ref|Mus musculus nucleotide-binding oligomerization domain containing 2 (Nod2), mRNA [NM_145857]
Mobkl2a : Mob3a	AK080169	gb|Mus musculus adult male aorta and vein cDNA, RIKEN full-length enriched library, clone:A530075F01 product:unclassifiable, full insert sequence. [AK080169]
Atf3	NM_007498	ref|Mus musculus activating transcription factor 3 (Atf3), mRNA [NM_007498]
Serpine1	NM_008871	ref|Mus musculus serine (or cysteine) peptidase inhibitor, clade E, member 1 (Serpine1), mRNA [NM_008871]
F10	NM_007972	ref|Mus musculus coagulation factor X (F10), transcript variant 2, mRNA [NM_007972] : ref|Mus musculus coagulation factor X (F10), mRNA [NM_007972]
Vnn3	NM_011979	ref|Mus musculus vanin 3 (Vnn3), mRNA [NM_011979]
Gbp5	NM_153564	ref|Mus musculus guanylate binding protein 5 (Gbp5), mRNA [NM_153564]
AI607873	NM_001204910 : XM_980696	ref|Mus musculus expressed sequence AI607873 (AI607873), mRNA [NM_001204910] : ref|PREDICTED: Mus musculus expressed sequence AI607873 (AI607873), mRNA [XM_980696]
Tnfaip6	NM_009398	ref|Mus musculus tumor necrosis factor alpha induced protein 6 (Tnfaip6), mRNA [NM_009398]
Tbc1d9	NM_027758	ref|Mus musculus TBC1 domain family, member 9 (Tbc1d9), transcript variant 2, mRNA [NM_027758]
Rgs16	NM_011267	ref|Mus musculus regulator of G-protein signaling 16 (Rgs16), mRNA [NM_011267]
Stfa2l1	NM_173869	ref|Mus musculus stefin A2 like 1 (Stfa2l1), mRNA [NM_173869]
Zfp46	NM_009557	ref|Mus musculus zinc finger protein 46 (Zfp46), mRNA [NM_009557]
Il1r2	NM_010555	ref|Mus musculus interleukin 1 receptor, type II (Il1r2), mRNA [NM_010555]
Slc6a20a	ENSMUST00000040960	ens|solute carrier family 6 (neurotransmitter transporter), member 20A [Source:MGI Symbol;Acc:MGI:2143217] [ENSMUST00000040960] : ens|solute carrier family 6 (neurotransmitter transporter), member 20A Gene [Source:MGI Symbol;Acc:MGI:2143217] [ENSMUST00000040960]
Tnfsf9	NM_009404	ref|Mus musculus tumor necrosis factor (ligand) superfamily, member 9 (Tnfsf9), mRNA [NM_009404]
ENSMUST00000077110	ENSMUST00000077110	ens|predicted gene 10092 [Source:MGI Symbol;Acc:MGI:3642362] [ENSMUST00000077110] : Unknown
A_51_P281057	A_51_P281057	Unknown
Gadd45g	NM_011817	ref|Mus musculus growth arrest and DNA-damage-inducible 45 gamma (Gadd45g), mRNA [NM_011817]
Zfp36	NM_011756	ref|Mus musculus zinc finger protein 36 (Zfp36), mRNA [NM_011756]
ENSMUST00000163360 : D17H6S56E-5	ENSMUST00000163360 : L78788	ens|DNA segment, Chr 17, human D6S56E 5 [Source:MGI Symbol;Acc:MGI:1306799] [ENSMUST00000163360] : gb|Mus musculus solitary LTR, complete sequence; and proviral envelope protein (G7e) mRNA, complete cds. [L78788]
Nfkbiz	NM_030612	ref|Mus musculus nuclear factor of kappa light polypeptide gene enhancer in B-cells inhibitor, zeta (Nfkbiz), transcript variant 1, mRNA [NM_030612]
4732419C18Rik	XR_106136	ref|PREDICTED: Mus musculus RIKEN cDNA 4732419C18 gene (4732419C18Rik), partial miscRNA [XR_106136]
Gadd45b	NM_008655	ref|Mus musculus growth arrest and DNA-damage-inducible 45 beta (Gadd45b), mRNA [NM_008655]
Orm3	NM_013623	ref|Mus musculus orosomucoid 3 (Orm3), mRNA [NM_013623]
Il1f9	NM_153511	ref|Mus musculus interleukin 1 family, member 9 (Il1f9), mRNA [NM_153511]
Ptx3	NM_008987	ref|Mus musculus pentraxin related gene (Ptx3), mRNA [NM_008987]
Ifit1	NM_008331	ref|Mus musculus interferon-induced protein with tetratricopeptide repeats 1 (Ifit1), mRNA [NM_008331]
Reg3g	NM_011260	ref|Mus musculus regenerating islet-derived 3 gamma (Reg3g), mRNA [NM_011260]
Trim15	NM_001024134	ref|Mus musculus tripartite motif-containing 15 (Trim15), transcript variant 2, mRNA [NM_001024134]
Ptafr	NM_001081211	ref|Mus musculus platelet-activating factor receptor (Ptafr), mRNA [NM_001081211]
Cxcl1	NM_008176	ref|Mus musculus chemokine (C-X-C motif) ligand 1 (Cxcl1), mRNA [NM_008176]
Rab20	NM_011227	ref|Mus musculus RAB20, member RAS oncogene family (Rab20), mRNA [NM_011227]
Neurl3	NM_153408	ref|Mus musculus neuralized homolog 3 homolog (Drosophila) (Neurl3), mRNA [NM_153408]
Orm1	NM_008768	ref|Mus musculus orosomucoid 1 (Orm1), mRNA [NM_008768]
Trpm2	NM_138301	ref|Mus musculus transient receptor potential cation channel, subfamily M, member 2 (Trpm2), mRNA [NM_138301]
Gclc	NM_010295	ref|Mus musculus glutamate-cysteine ligase, catalytic subunit (Gclc), mRNA [NM_010295]
Cxcl5	NM_009141	ref|Mus musculus chemokine (C-X-C motif) ligand 5 (Cxcl5), mRNA [NM_009141]
Ccrn4l	NM_009834	ref|Mus musculus CCR4 carbon catabolite repression 4-like (S. cerevisiae) (Ccrn4l), mRNA [NM_009834]
Micall2	NM_174850	ref|Mus musculus MICAL-like 2 (Micall2), mRNA [NM_174850]
Dennd2d	NM_028110	ref|Mus musculus DENN/MADD domain containing 2D (Dennd2d), transcript variant 1, mRNA [NM_028110]
Timp1	NM_001044384	ref|Mus musculus tissue inhibitor of metalloproteinase 1 (Timp1), transcript variant 1, mRNA [NM_001044384]
Trem3	NM_021407	ref|Mus musculus triggering receptor expressed on myeloid cells 3 (Trem3), mRNA [NM_021407]
Gbp2	NM_010260	ref|Mus musculus guanylate binding protein 2 (Gbp2), mRNA [NM_010260]
Gem	NM_010276	ref|Mus musculus GTP binding protein (gene overexpressed in skeletal muscle) (Gem), mRNA [NM_010276]
AK031844	AK031844	gb|Mus musculus adult male medulla oblongata cDNA, RIKEN full-length enriched library, clone:6330417E04 product:unclassifiable, full insert sequence. [AK031844]
4930562C15Rik	NM_030192	ref|Mus musculus RIKEN cDNA 4930562C15 gene (4930562C15Rik), mRNA [NM_030192] : ref|Mus musculus RIKEN cDNA 4930562C15 gene (4930562C15Rik), transcript variant 1, mRNA [NM_030192]
Atcay	NM_178662	ref|Mus musculus ataxia, cerebellar, Cayman type homolog (human) (Atcay), mRNA [NM_178662]
Gpr85	NM_145066	ref|Mus musculus G protein-coupled receptor 85 (Gpr85), mRNA [NM_145066]
Irg1	NM_008392	ref|Mus musculus immunoresponsive gene 1 (Irg1), mRNA [NM_008392]
BC100530	NM_001082546	ref|Mus musculus cDNA sequence BC100530 (BC100530), mRNA [NM_001082546]
Chi3l1	NM_007695	ref|Mus musculus chitinase 3-like 1 (Chi3l1), mRNA [NM_007695]
Steap1	NM_027399	ref|Mus musculus six transmembrane epithelial antigen of the prostate 1 (Steap1), mRNA [NM_027399]
Oasl1	NM_145209	ref|Mus musculus 2'-5' oligoadenylate synthetase-like 1 (Oasl1), mRNA [NM_145209]
1100001G20Rik	NM_183249	ref|Mus musculus RIKEN cDNA 1100001G20 gene (1100001G20Rik), mRNA [NM_183249]
9530076L18	AK035610	gb|Mus musculus adult male urinary bladder cDNA, RIKEN full-length enriched library, clone:9530076L18 product:unclassifiable, full insert sequence. [AK035610]
NAP109359-1	NAP109359-1	Unknown
NP064182	NP064182	tc|GB|M17790.1|AAA40089.1 serum amyloid A (AA at 121; put. start); putative [NP064182]
Mrgpra2b	NM_153101	ref|Mus musculus MAS-related GPR, member A2B (Mrgpra2b), mRNA [NM_153101]
Rab32	NM_026405	ref|Mus musculus RAB32, member RAS oncogene family (Rab32), mRNA [NM_026405]
Noxo1	NM_027988	ref|Mus musculus NADPH oxidase organizer 1 (Noxo1), mRNA [NM_027988]
Inhba	NM_008380	ref|Mus musculus inhibin beta-A (Inhba), mRNA [NM_008380]
Gm11428	NM_001081957	ref|Mus musculus predicted gene 11428 (Gm11428), mRNA [NM_001081957]
Msr1	NM_031195	ref|Mus musculus macrophage scavenger receptor 1 (Msr1), transcript variant 1, mRNA [NM_031195]
Ccl12	NM_011331	ref|Mus musculus chemokine (C-C motif) ligand 12 (Ccl12), mRNA [NM_011331]
Il1rn	NM_001039701	ref|Mus musculus interleukin 1 receptor antagonist (Il1rn), transcript variant 2, mRNA [NM_001039701]
Cd14	NM_009841	ref|Mus musculus CD14 antigen (Cd14), mRNA [NM_009841]
Timp1	NM_001044384	ref|Mus musculus tissue inhibitor of metalloproteinase 1 (Timp1), transcript variant 1, mRNA [NM_001044384]
Proz	AK005011 : ENSMUST00000033822	gb|Mus musculus adult male liver cDNA, RIKEN full-length enriched library, clone:1300015B06 product:weakly similar to VITAMIN K-DEPENDENT PROTEIN Z PRECURSOR [Homo sapiens], full insert sequence. [AK005011] : ens|protein Z, vitamin K-dependent plasma glycoprotein Gene [Source:MGI Symbol;Acc:MGI:1860488] [ENSMUST00000033822]
Has2	NM_008216	ref|Mus musculus hyaluronan synthase 2 (Has2), mRNA [NM_008216]
Slc7a2	NM_007514	ref|Mus musculus solute carrier family 7 (cationic amino acid transporter, y+ system), member 2 (Slc7a2), transcript variant 1, mRNA [NM_007514]
Ppp1r14d	NM_028104	ref|Mus musculus protein phosphatase 1, regulatory (inhibitor) subunit 14D (Ppp1r14d), mRNA [NM_028104]
Slc26a4	NM_011867	ref|Mus musculus solute carrier family 26, member 4 (Slc26a4), mRNA [NM_011867]
Fam26f	NM_175449	ref|Mus musculus family with sequence similarity 26, member F (Fam26f), mRNA [NM_175449]
Gbp1	NM_010259	ref|Mus musculus guanylate binding protein 1 (Gbp1), mRNA [NM_010259]
Fgg	NM_133862	ref|Mus musculus fibrinogen gamma chain (Fgg), mRNA [NM_133862]
AW112010	NM_001177351	ref|Mus musculus expressed sequence AW112010 (AW112010), mRNA [NM_001177351]
Ccl9	NM_011338	ref|Mus musculus chemokine (C-C motif) ligand 9 (Ccl9), mRNA [NM_011338]
Clec4e	NM_019948	ref|Mus musculus C-type lectin domain family 4, member e (Clec4e), mRNA [NM_019948]
Map3k8	D13759	gb|Mus musculus cot mRNA for proto-oncogene protein, complete cds. [D13759]
Il1a	NM_010554	ref|Mus musculus interleukin 1 alpha (Il1a), mRNA [NM_010554]
Lcn2	NM_008491	ref|Mus musculus lipocalin 2 (Lcn2), mRNA [NM_008491]
Gpr37l1	NM_134438	ref|Mus musculus G protein-coupled receptor 37-like 1 (Gpr37l1), mRNA [NM_134438]
Malt1	NM_172833	ref|Mus musculus mucosa associated lymphoid tissue lymphoma translocation gene 1 (Malt1), mRNA [NM_172833]
Zhx2	NM_199449	ref|Mus musculus zinc fingers and homeoboxes 2 (Zhx2), mRNA [NM_199449]
Ccl7	NM_013654	ref|Mus musculus chemokine (C-C motif) ligand 7 (Ccl7), mRNA [NM_013654]
Fpr2	NM_008039	ref|Mus musculus formyl peptide receptor 2 (Fpr2), mRNA [NM_008039]
Il1f9	NM_153511	ref|Mus musculus interleukin 1 family, member 9 (Il1f9), mRNA [NM_153511]
Gyk	NM_008194	ref|Mus musculus glycerol kinase (Gyk), transcript variant 1, mRNA [NM_008194]
Arid5a	NM_145996	ref|Mus musculus AT rich interactive domain 5A (MRF1-like) (Arid5a), transcript variant 3, mRNA [NM_145996]
Junb	NM_008416	ref|Mus musculus Jun-B oncogene (Junb), mRNA [NM_008416]
Xcl1	NM_008510	ref|Mus musculus chemokine (C motif) ligand 1 (Xcl1), mRNA [NM_008510]
Cd83	NM_009856	ref|Mus musculus CD83 antigen (Cd83), mRNA [NM_009856]
Gch1	NM_008102	ref|Mus musculus GTP cyclohydrolase 1 (Gch1), mRNA [NM_008102]
Gyk	AK037633	gb|Mus musculus 16 days neonate thymus cDNA, RIKEN full-length enriched library, clone:A130030N17 product:unclassifiable, full insert sequence. [AK037633]
Ptges	NM_022415	ref|Mus musculus prostaglandin E synthase (Ptges), mRNA [NM_022415]
Slfn3	NM_011409	ref|Mus musculus schlafen 3 (Slfn3), mRNA [NM_011409]
Slc5a1	NM_019810	ref|Mus musculus solute carrier family 5 (sodium/glucose cotransporter), member 1 (Slc5a1), mRNA [NM_019810]
Ptpn2	NM_001127177	ref|Mus musculus protein tyrosine phosphatase, non-receptor type 2 (Ptpn2), transcript variant 2, mRNA [NM_001127177]
Adm	NM_009627	ref|Mus musculus adrenomedullin (Adm), mRNA [NM_009627]
Nuak2	NM_028778	ref|Mus musculus NUAK family, SNF1-like kinase, 2 (Nuak2), transcript variant B, mRNA [NM_028778]
Csf3r	NM_007782	ref|Mus musculus colony stimulating factor 3 receptor (granulocyte) (Csf3r), mRNA [NM_007782] : ref|Mus musculus colony stimulating factor 3 receptor (granulocyte) (Csf3r), transcript variant 1, mRNA [NM_007782]
Dtx4	NM_172442	ref|Mus musculus deltex 4 homolog (Drosophila) (Dtx4), mRNA [NM_172442]
Tnfrsf11a	NM_009399	ref|Mus musculus tumor necrosis factor receptor superfamily, member 11a (Tnfrsf11a), mRNA [NM_009399]
Tslp	NM_021367	ref|Mus musculus thymic stromal lymphopoietin (Tslp), transcript variant 1, mRNA [NM_021367]
Pilra	NM_153510	ref|Mus musculus paired immunoglobin-like type 2 receptor alpha (Pilra), mRNA [NM_153510]
Ier3	NM_133662	ref|Mus musculus immediate early response 3 (Ier3), mRNA [NM_133662]
Aqp4	NM_009700	ref|Mus musculus aquaporin 4 (Aqp4), mRNA [NM_009700]
Batf	NM_016767	ref|Mus musculus basic leucine zipper transcription factor, ATF-like (Batf), mRNA [NM_016767]
Gpx2	NM_030677	ref|Mus musculus glutathione peroxidase 2 (Gpx2), mRNA [NM_030677]
Vcam1	NM_011693	ref|Mus musculus vascular cell adhesion molecule 1 (Vcam1), mRNA [NM_011693]
Tnfrsf9	NM_011612	ref|Mus musculus tumor necrosis factor receptor superfamily, member 9 (Tnfrsf9), transcript variant 1, mRNA [NM_011612]
Ifi47	NM_008330	ref|Mus musculus interferon gamma inducible protein 47 (Ifi47), mRNA [NM_008330]
Osmr	NM_011019	ref|Mus musculus oncostatin M receptor (Osmr), mRNA [NM_011019]
Ccl3	NM_011337	ref|Mus musculus chemokine (C-C motif) ligand 3 (Ccl3), mRNA [NM_011337]
Zc3h12a	NM_153159	ref|Mus musculus zinc finger CCCH type containing 12A (Zc3h12a), mRNA [NM_153159]
Mthfd2	NM_008638	ref|Mus musculus methylenetetrahydrofolate dehydrogenase (NAD+ dependent), methenyltetrahydrofolate cyclohydrolase (Mthfd2), nuclear gene encoding mitochondrial protein, mRNA [NM_008638]
S100a8	NM_013650	ref|Mus musculus S100 calcium binding protein A8 (calgranulin A) (S100a8), mRNA [NM_013650]
Il1rn	NM_001039701	ref|Mus musculus interleukin 1 receptor antagonist (Il1rn), transcript variant 2, mRNA [NM_001039701]
Clec4d	NM_010819	ref|Mus musculus C-type lectin domain family 4, member d (Clec4d), transcript variant 1, mRNA [NM_010819]
Il1r2	NM_010555	ref|Mus musculus interleukin 1 receptor, type II (Il1r2), mRNA [NM_010555]
Slfn2	NM_011408	ref|Mus musculus schlafen 2 (Slfn2), mRNA [NM_011408]
Areg	NM_009704	ref|Mus musculus amphiregulin (Areg), mRNA [NM_009704]
Noxa1	NM_172204	ref|Mus musculus NADPH oxidase activator 1 (Noxa1), transcript variant 1, mRNA [NM_172204]
Nfkbia	NM_010907	ref|Mus musculus nuclear factor of kappa light polypeptide gene enhancer in B-cells inhibitor, alpha (Nfkbia), mRNA [NM_010907]
Apod	NM_007470	ref|Mus musculus apolipoprotein D (Apod), mRNA [NM_007470]
Ccl20	NM_016960	ref|Mus musculus chemokine (C-C motif) ligand 20 (Ccl20), transcript variant 1, mRNA [NM_016960]
Csf2rb2	NM_007781	ref|Mus musculus colony stimulating factor 2 receptor, beta 2, low-affinity (granulocyte-macrophage) (Csf2rb2), mRNA [NM_007781]
Slc16a10	NM_001114332	ref|Mus musculus solute carrier family 16 (monocarboxylic acid transporters), member 10 (Slc16a10), transcript variant 1, mRNA [NM_001114332]
Junb	NM_008416	ref|Mus musculus Jun-B oncogene (Junb), mRNA [NM_008416]
