# Supplementary material for: Prior infection with Type A Francisella tularensis antagonizes the pulmonary transcriptional response to an aerosolized Toll-like receptor 4 agonist
Source: BMC Genomics. 2015 Oct 28;16:874. doi: 10.1186/s12864-015-2022-2 (PMC4625460; doi:10.1186/s12864-015-2022-2)
Supplement: Additional file 2: Table S2. — LPS-responsive genes partially suppressed by FT SchuS4. (XLSX 20 kb) [file 12864_2015_2022_MOESM2_ESM.xlsx]

## Sheet: Sheet0
Supplemental Table 2-LPS-responsive genes partially suppressed by FT SchuS4
GeneName	SystematicName	Description
Yap1	NM_009534	ref|Mus musculus yes-associated protein 1 (Yap1), transcript variant 2, mRNA [NM_009534]
Ppia	NM_008907	ref|Mus musculus peptidylprolyl isomerase A (Ppia), mRNA [NM_008907]
Exosc1	NM_025644	ref|Mus musculus exosome component 1 (Exosc1), transcript variant 1, mRNA [NM_025644]
Rc3h1	NM_001024952	ref|Mus musculus RING CCCH (C3H) domains 1 (Rc3h1), mRNA [NM_001024952]
Rasal2	NM_177644	ref|Mus musculus RAS protein activator like 2 (Rasal2), mRNA [NM_177644]
Cdkn1a	NM_007669	ref|Mus musculus cyclin-dependent kinase inhibitor 1A (P21) (Cdkn1a), transcript variant 1, mRNA [NM_007669]
Tnf	NM_013693	ref|Mus musculus tumor necrosis factor (Tnf), mRNA [NM_013693]
Pim1	NM_008842	ref|Mus musculus proviral integration site 1 (Pim1), mRNA [NM_008842]
Parp14	NM_001039530	ref|Mus musculus poly (ADP-ribose) polymerase family, member 14 (Parp14), mRNA [NM_001039530]
Zmym2	NM_029498	ref|Mus musculus zinc finger, MYM-type 2 (Zmym2), mRNA [NM_029498]
Ppfia3	NM_029741	ref|Mus musculus protein tyrosine phosphatase, receptor type, f polypeptide (PTPRF), interacting protein (liprin), alpha 3 (Ppfia3), mRNA [NM_029741]
Gcnt2	NM_133219	ref|Mus musculus glucosaminyl (N-acetyl) transferase 2, I-branching enzyme (Gcnt2), transcript variant 3, mRNA [NM_133219]
AU019823	NM_212449	ref|Mus musculus expressed sequence AU019823 (AU019823), transcript variant 2, mRNA [NM_212449]
Ptgs2	NM_011198	ref|Mus musculus prostaglandin-endoperoxide synthase 2 (Ptgs2), mRNA [NM_011198]
AK144717	AK144717	gb|Mus musculus lung RCB-0558 LLC cDNA, RIKEN full-length enriched library, clone:G730026I11 product:unclassifiable, full insert sequence. [AK144717]
NAP029999-1	NAP029999-1	Unknown
Thbs1	NM_011580	ref|Mus musculus thrombospondin 1 (Thbs1), mRNA [NM_011580]
Pik3c2a	NM_011083	ref|Mus musculus phosphatidylinositol 3-kinase, C2 domain containing, alpha polypeptide (Pik3c2a), mRNA [NM_011083]
Slc15a3	NM_023044	ref|Mus musculus solute carrier family 15, member 3 (Slc15a3), mRNA [NM_023044]
Col4a3bp	NM_023420	ref|Mus musculus collagen, type IV, alpha 3 (Goodpasture antigen) binding protein (Col4a3bp), transcript variant 1, mRNA [NM_023420]
Rps6kc1	ENSMUST00000159823	ens|ribosomal protein S6 kinase polypeptide 1 [Source:MGI Symbol;Acc:MGI:2443419] [ENSMUST00000159823]
C1galt1	NM_052993	ref|Mus musculus core 1 synthase, glycoprotein-N-acetylgalactosamine 3-beta-galactosyltransferase, 1 (C1galt1), mRNA [NM_052993]
Nab1	NM_008667	ref|Mus musculus Ngfi-A binding protein 1 (Nab1), mRNA [NM_008667]
Clip4	NM_030179	ref|Mus musculus CAP-GLY domain containing linker protein family, member 4 (Clip4), transcript variant 1, mRNA [NM_030179]
Dars	AK051206	gb|Mus musculus 12 days embryo spinal ganglion cDNA, RIKEN full-length enriched library, clone:D130016F08 product:unclassifiable, full insert sequence. [AK051206]
E030011O05Rik	NR_015511	ref|Mus musculus RIKEN cDNA E030011O05 gene (E030011O05Rik), non-coding RNA [NR_015511]
Pigr	NM_011082	ref|Mus musculus polymeric immunoglobulin receptor (Pigr), mRNA [NM_011082]
4922501C03Rik	NM_199316	ref|Mus musculus RIKEN cDNA 4922501C03 gene (4922501C03Rik), mRNA [NM_199316]
Zfp961	AB010354	gb|Mus musculus mRNA for mszf37, partial cds. [AB010354]
Golph3	NM_025673	ref|Mus musculus golgi phosphoprotein 3 (Golph3), mRNA [NM_025673]
Gpx2-ps1	NR_033563	ref|Mus musculus glutathione peroxidase 2, pseudogene 1 (Gpx2-ps1), non-coding RNA [NR_033563]
Fam98b	NM_026620	ref|Mus musculus family with sequence similarity 98, member B (Fam98b), mRNA [NM_026620]
Smchd1	NM_028887	ref|Mus musculus SMC hinge domain containing 1 (Smchd1), mRNA [NM_028887]
Ptgs2	NM_011198	ref|Mus musculus prostaglandin-endoperoxide synthase 2 (Ptgs2), mRNA [NM_011198]
D16Ertd472e	NM_025967	ref|Mus musculus DNA segment, Chr 16, ERATO Doi 472, expressed (D16Ertd472e), mRNA [NM_025967] : ref|Mus musculus DNA segment, Chr 16, ERATO Doi 472, expressed (D16Ertd472e), transcript variant 2, mRNA [NM_025967]
Nfkbid	NM_172142	ref|Mus musculus nuclear factor of kappa light polypeptide gene enhancer in B-cells inhibitor, delta (Nfkbid), mRNA [NM_172142]
Lass6	NM_172856	ref|Mus musculus LAG1 homolog, ceramide synthase 6 (Lass6), mRNA [NM_172856]
Ankrd22	NM_024204	ref|Mus musculus ankyrin repeat domain 22 (Ankrd22), mRNA [NM_024204]
Luzp1	NM_024452	ref|Mus musculus leucine zipper protein 1 (Luzp1), mRNA [NM_024452]
Esco1	NM_001081222	ref|Mus musculus establishment of cohesion 1 homolog 1 (S. cerevisiae) (Esco1), mRNA [NM_001081222]
Fxyd3	NM_008557	ref|Mus musculus FXYD domain-containing ion transport regulator 3 (Fxyd3), mRNA [NM_008557]
Ddx60	NM_001081215	ref|Mus musculus DEAD (Asp-Glu-Ala-Asp) box polypeptide 60 (Ddx60), mRNA [NM_001081215]
Hist1h4a	NM_178192	ref|Mus musculus histone cluster 1, H4a (Hist1h4a), mRNA [NM_178192]
Stat3	NM_213659	ref|Mus musculus signal transducer and activator of transcription 3 (Stat3), transcript variant 1, mRNA [NM_213659]
Trim30d	NM_199146	ref|Mus musculus tripartite motif-containing 30D (Trim30d), transcript variant 1, mRNA [NM_199146]
Rassf4	NM_178045	ref|Mus musculus Ras association (RalGDS/AF-6) domain family member 4 (Rassf4), mRNA [NM_178045]
ENSMUST00000103330	ENSMUST00000103330	ens|immunoglobulin kappa variable 10-94 [Source:MGI Symbol;Acc:MGI:3646140] [ENSMUST00000103330] : gb|Mouse Ig rearranged kappa-chain mRNA V-region. [M32765]
Gm10030	AK086953	gb|Mus musculus 0 day neonate lung cDNA, RIKEN full-length enriched library, clone:E030015K02 product:hypothetical protein, full insert sequence. [AK086953]
N4bp2l2	ENSMUST00000144378	ens|NEDD4 binding protein 2-like 2 [Source:MGI Symbol;Acc:MGI:2687207] [ENSMUST00000144378]
Cxcr2	NM_009909	ref|Mus musculus chemokine (C-X-C motif) receptor 2 (Cxcr2), mRNA [NM_009909]
9030425P06Rik	AK083944	gb|Mus musculus 12 days embryo spinal ganglion cDNA, RIKEN full-length enriched library, clone:D130067I06 product:unclassifiable, full insert sequence. [AK083944]
Retnlg	NM_181596	ref|Mus musculus resistin like gamma (Retnlg), mRNA [NM_181596]
Gfpt2	NM_013529	ref|Mus musculus glutamine fructose-6-phosphate transaminase 2 (Gfpt2), mRNA [NM_013529]
Fthl17	NM_031261	ref|Mus musculus ferritin, heavy polypeptide-like 17 (Fthl17), mRNA [NM_031261]
Muc4	NM_080457	ref|Mus musculus mucin 4 (Muc4), mRNA [NM_080457] : ref|Mus musculus mucin 4, ASGP (Muc4), mRNA [NM_080457]
Cxadr	NM_001025192	ref|Mus musculus coxsackie virus and adenovirus receptor (Cxadr), transcript variant 1, mRNA [NM_001025192]
Aqp4	NM_009700	ref|Mus musculus aquaporin 4 (Aqp4), mRNA [NM_009700]
Thbs1	NM_011580	ref|Mus musculus thrombospondin 1 (Thbs1), mRNA [NM_011580]
CJ289714	CJ289714 : CJ288729	gb|CJ289714 RIKEN full-length enriched mouse cDNA library, C57BL [CJ289714]
Creb1	NM_009952	ref|Mus musculus cAMP responsive element binding protein 1 (Creb1), transcript variant B, mRNA [NM_009952]
Has3	NM_008217	ref|Mus musculus hyaluronan synthase 3 (Has3), mRNA [NM_008217]
Marcksl1	NM_010807	ref|Mus musculus MARCKS-like 1 (Marcksl1), mRNA [NM_010807]
Ppp3cc	ENSMUST00000022685 : AK015002	ens|protein phosphatase 3, catalytic subunit, gamma isoform [Source:MGI Symbol;Acc:MGI:107162] [ENSMUST00000022685] : gb|Mus musculus adult male testis cDNA, RIKEN full-length enriched library, clone:4921535M01 product:protein phosphatase 3, catalytic subunit, gamma isoform, full insert sequence. [AK015002]
Ifit2	NM_008332	ref|Mus musculus interferon-induced protein with tetratricopeptide repeats 2 (Ifit2), mRNA [NM_008332]
Whsc1	NM_001177884	ref|Mus musculus Wolf-Hirschhorn syndrome candidate 1 (human) (Whsc1), transcript variant 3, mRNA [NM_001177884]
Cnot6	ENSMUST00000151090	ens|CCR4-NOT transcription complex, subunit 6 [Source:MGI Symbol;Acc:MGI:2144529] [ENSMUST00000151090] clone:A730051E03 product:unclassifiable, full insert sequence. [AK043052]
Pogk	NM_175170	ref|Mus musculus pogo transposable element with KRAB domain (Pogk), transcript variant 1, mRNA [NM_175170]
Osbpl8	NM_175489	ref|Mus musculus oxysterol binding protein-like 8 (Osbpl8), transcript variant 1, mRNA [NM_175489]
Sbno2	NM_183426	ref|Mus musculus strawberry notch homolog 2 (Drosophila) (Sbno2), mRNA [NM_183426]
Iqgap1	NM_016721	ref|Mus musculus IQ motif containing GTPase activating protein 1 (Iqgap1), mRNA [NM_016721]
Zfc3h1	NM_001033261	ref|Mus musculus zinc finger, C3H1-type containing (Zfc3h1), mRNA [NM_001033261]
Hist1h1t	NM_010377	ref|Mus musculus histone cluster 1, H1t (Hist1h1t), mRNA [NM_010377]
Lcp1	NM_008879	ref|Mus musculus lymphocyte cytosolic protein 1 (Lcp1), mRNA [NM_008879] : ref|Mus musculus lymphocyte cytosolic protein 1 (Lcp1), transcript variant 2, mRNA [NM_008879]
Etnk1	NM_029250	ref|Mus musculus ethanolamine kinase 1 (Etnk1), mRNA [NM_029250]
Ccdc50	NM_026202	ref|Mus musculus coiled-coil domain containing 50 (Ccdc50), transcript variant 1, mRNA [NM_026202]
Rictor	AK029196	gb|Mus musculus 0 day neonate head cDNA, RIKEN full-length enriched library, clone:4831413G18 product:hypothetical ARM repeat structure containing protein, full insert sequence. [AK029196]
Camkk2	NM_001199676	ref|Mus musculus calcium/calmodulin-dependent protein kinase kinase 2, beta (Camkk2), transcript variant 1, mRNA [NM_001199676]
Otud5	ENSMUST00000033494	ens|OTU domain containing 5 [Source:MGI Symbol;Acc:MGI:1859615] [ENSMUST00000033494] : ens|OTU domain containing 5 Gene [Source:MGI (curated);Acc:MGI:1859615] [ENSMUST00000033494]
Exoc4	ENSMUST00000137043	ens|exocyst complex component 4 [Source:MGI Symbol;Acc:MGI:1096376] [ENSMUST00000137043]product:SEC8 (S. cerevisiae), full insert sequence. [AK038125]
AK054546	AK054546	gb|Mus musculus 2 days pregnant adult female ovary cDNA, RIKEN full-length enriched library, clone:E330039N10 product:unclassifiable, full insert sequence. [AK054546]
Pde12	NM_178668	ref|Mus musculus phosphodiesterase 12 (Pde12), mRNA [NM_178668]
Dennd5b	NM_177192	ref|Mus musculus DENN/MADD domain containing 5B (Dennd5b), mRNA [NM_177192]
Thumpd1	AK084107	gb|Mus musculus 12 days embryo spinal ganglion cDNA, RIKEN full-length enriched library, clone:D130093K19 product:hypothetical protein, full insert sequence. [AK084107]
Elf3	NM_007921	ref|Mus musculus E74-like factor 3 (Elf3), transcript variant 2, mRNA [NM_007921]
Alg11	NM_183142	ref|Mus musculus asparagine-linked glycosylation 11 homolog (yeast, alpha-1,2-mannosyltransferase) (Alg11), mRNA [NM_183142] : ref|Mus musculus asparagine-linked glycosylation 11 homolog (yeast, alpha-1,2-mannosyltransferase) (Alg11), transcript variant 2, mRNA [NM_183142]
Fbxo28	NM_175127	ref|Mus musculus F-box protein 28 (Fbxo28), mRNA [NM_175127]
Zbtb48	NM_133879	ref|Mus musculus zinc finger and BTB domain containing 48 (Zbtb48), mRNA [NM_133879]
Glul	X16314	gb|M.musculus mRNA for glutamine synthetase. [X16314]
5830416P10Rik	AK079678	gb|Mus musculus 0 day neonate thymus cDNA, RIKEN full-length enriched library, clone:A430010F01 product:unclassifiable, full insert sequence. [AK079678]
Exosc1	NM_025644	ref|Mus musculus exosome component 1 (Exosc1), transcript variant 1, mRNA [NM_025644]
Rdx	NM_009041	ref|Mus musculus radixin (Rdx), transcript variant 1, mRNA [NM_009041]
Cybb	NM_007807	ref|Mus musculus cytochrome b-245, beta polypeptide (Cybb), mRNA [NM_007807]
Zfp607	NM_001024726	ref|Mus musculus zinc finger proten 607 (Zfp607), mRNA [NM_001024726]
Phlda1	NM_009344	ref|Mus musculus pleckstrin homology-like domain, family A, member 1 (Phlda1), mRNA [NM_009344]
AK037378	AK037378	gb|Mus musculus 16 days neonate thymus cDNA, RIKEN full-length enriched library, clone:A130012M03 product:unclassifiable, full insert sequence. [AK037378]
Fgf2	NM_008006	ref|Mus musculus fibroblast growth factor 2 (Fgf2), mRNA [NM_008006]
Rassf4	NM_178045	ref|Mus musculus Ras association (RalGDS/AF-6) domain family member 4 (Rassf4), mRNA [NM_178045]
Lalba	NM_010679	ref|Mus musculus lactalbumin, alpha (Lalba), mRNA [NM_010679]
Marcksl1	NM_010807	ref|Mus musculus MARCKS-like 1 (Marcksl1), mRNA [NM_010807]
Xpo5	NM_028198	ref|Mus musculus exportin 5 (Xpo5), mRNA [NM_028198]
Sbf2	ENSMUST00000165449 : AK080963	ens|SET binding factor 2 [Source:MGI Symbol;Acc:MGI:1921831] [ENSMUST00000165449] : gb|Mus musculus 4 days neonate male adipose cDNA, RIKEN full-length enriched library, clone:B430219L04 product:hypothetical Gram-positive cocci surface protein 'anchoring' hexapeptide/dDENN domain/uDENN domain/Serine phosphorylation site in HPr protein/DE
NAP066348-1	NAP066348-1	Unknown
AK081596	AK081596	gb|Mus musculus 16 days embryo head cDNA, RIKEN full-length enriched library, clone:C130049B01 product:unclassifiable, full insert sequence. [AK081596]
Mdn1	NM_001081392	ref|Mus musculus midasin homolog (yeast) (Mdn1), mRNA [NM_001081392]
Gad1	NM_008077	ref|Mus musculus glutamic acid decarboxylase 1 (Gad1), mRNA [NM_008077]
Mgea5	NM_023799	ref|Mus musculus meningioma expressed antigen 5 (hyaluronidase) (Mgea5), mRNA [NM_023799]
Spty2d1	NM_175318	ref|Mus musculus SPT2, Suppressor of Ty, domain containing 1 (S. cerevisiae) (Spty2d1), mRNA [NM_175318]
Cited4	NM_019563	ref|Mus musculus Cbp/p300-interacting transactivator, with Glu/Asp-rich carboxy-terminal domain, 4 (Cited4), mRNA [NM_019563]
Polk	NM_012048	ref|Mus musculus polymerase (DNA directed), kappa (Polk), mRNA [NM_012048]
Xrn1	NM_011916	ref|Mus musculus 5'-3' exoribonuclease 1 (Xrn1), mRNA [NM_011916]
Gtpbp4	NM_027000	ref|Mus musculus GTP binding protein 4 (Gtpbp4), mRNA [NM_027000]
Atp2a1	NM_007504	ref|Mus musculus ATPase, Ca++ transporting, cardiac muscle, fast twitch 1 (Atp2a1), mRNA [NM_007504]
Mbnl1	AK038242	gb|Mus musculus 16 days neonate thymus cDNA, RIKEN full-length enriched library, clone:A130089K06 product:muscleblind-like (Drosophila), full insert sequence. [AK038242]
Gm12830	NR_033617	ref|Mus musculus predicted gene 12830 (Gm12830), non-coding RNA [NR_033617]
Patl1	NM_172635	ref|Mus musculus protein associated with topoisomerase II homolog 1 (yeast) (Patl1), mRNA [NM_172635]
Nfe2l2	ENSMUST00000152371	ens|nuclear factor, erythroid derived 2, like 2 [Source:MGI Symbol;Acc:MGI:108420] [ENSMUST00000152371]product:nuclear, factor, erythroid derived 2, like 2, full insert sequence. [AK029360]
AK087549	AK087549	gb|Mus musculus 0 day neonate eyeball cDNA, RIKEN full-length enriched library, clone:E130318F19 product:unclassifiable, full insert sequence. [AK087549]
2010106G01Rik	NM_023220	ref|Mus musculus RIKEN cDNA 2010106G01 gene (2010106G01Rik), mRNA [NM_023220]
Fcer1g	J05020	gb|Mouse mast cell high affinity IgE receptor (Fc-epsilon-RI) gamma subunit mRNA, complete cds. [J05020]
Papola	NM_011112	ref|Mus musculus poly (A) polymerase alpha (Papola), mRNA [NM_011112]
Basp1	NM_027395	ref|Mus musculus brain abundant, membrane attached signal protein 1 (Basp1), mRNA [NM_027395]
Zbtb46	NM_028125	ref|Mus musculus zinc finger and BTB domain containing 46 (Zbtb46), transcript variant 2, mRNA [NM_028125]
Entpd1	NM_009848	ref|Mus musculus ectonucleoside triphosphate diphosphohydrolase 1 (Entpd1), mRNA [NM_009848]
D830031N03Rik	NM_001167918	ref|Mus musculus RIKEN cDNA D830031N03 gene (D830031N03Rik), mRNA [NM_001167918]
Ncf1	NM_010876	ref|Mus musculus neutrophil cytosolic factor 1 (Ncf1), mRNA [NM_010876]
Naa20	ENSMUST00000136330	ens|N(alpha)-acetyltransferase 20, NatB catalytic subunit [Source:MGI Symbol;Acc:MGI:1915127] [ENSMUST00000136330] : gb|Mus musculus adult male corpora quadrigemina cDNA, RIKEN full-length enriched library, clone:B230345H17 product:unclassifiable, full insert sequence. [AK046153]
Rassf4	NM_178045	ref|Mus musculus Ras association (RalGDS/AF-6) domain family member 4 (Rassf4), mRNA [NM_178045]
BE944806	BE944806	gb|UI-M-BH3-awh-c-09-0-UI.s1 NIH_BMAP_M_S4 Mus musculus cDNA clone UI-M-BH3-awh-c-09-0-UI 3'. [BE944806]
Arl5b	NM_029466	ref|Mus musculus ADP-ribosylation factor-like 5B (Arl5b), mRNA [NM_029466]
Irf5	NM_012057	ref|Mus musculus interferon regulatory factor 5 (Irf5), mRNA [NM_012057]
Cwf19l2	AK031423	gb|Mus musculus 13 days embryo male testis cDNA, RIKEN full-length enriched library, clone:6030429O15 product:RIKEN cDNA 3230401L03 gene, full insert sequence. [AK031423]
ENSMUST00000105177	ENSMUST00000105177	ens|lipase, hormone sensitive [Source:MGI Symbol;Acc:MGI:96790] [ENSMUST00000105177] : ens|lipase, hormone sensitive Gene [Source:MGI (curated);Acc:MGI:96790] [ENSMUST00000105177]
AK078587	AK078587	gb|Mus musculus 11 days embryo gonad cDNA, RIKEN full-length enriched library, clone:7030411M21 product:unclassifiable, full insert sequence. [AK078587]
Lsm12	NM_172947	ref|Mus musculus LSM12 homolog (S. cerevisiae) (Lsm12), mRNA [NM_172947]
Plcb4	NM_013829	ref|Mus musculus phospholipase C, beta 4 (Plcb4), mRNA [NM_013829]
Dkc1	NM_001030307	ref|Mus musculus dyskeratosis congenita 1, dyskerin homolog (human) (Dkc1), mRNA [NM_001030307]
Csrnp1	NM_153287	ref|Mus musculus cysteine-serine-rich nuclear protein 1 (Csrnp1), mRNA [NM_153287]
Malt1	AK045200	gb|Mus musculus 9.5 days embryo parthenogenote cDNA, RIKEN full-length enriched library, clone:B130046C19 product:similar to mucosa associated lymphoid tissue lymphoma translocation gene 1, full insert sequence. [AK045200]
Ldb3	NM_011918	ref|Mus musculus LIM domain binding 3 (Ldb3), transcript variant 1, mRNA [NM_011918]
Gm5065	NR_003622	ref|Mus musculus predicted gene 5065 (Gm5065), non-coding RNA [NR_003622]
4930509H03Rik	AK015736	gb|Mus musculus adult male testis cDNA, RIKEN full-length enriched library, clone:4930509H03 product:unclassifiable, full insert sequence. [AK015736]
Birc3	BC011338	gb|Mus musculus baculoviral IAP repeat-containing 3, mRNA (cDNA clone MGC:18386 IMAGE:3661563), complete cds. [BC011338]
Scaf11	NM_028148	ref|Mus musculus SR-related CTD-associated factor 11 (Scaf11), mRNA [NM_028148]
Fst	NM_008046	ref|Mus musculus follistatin (Fst), mRNA [NM_008046]
Pim2	NM_138606	ref|Mus musculus proviral integration site 2 (Pim2), mRNA [NM_138606]
AK048761	AK048761	gb|Mus musculus 0 day neonate cerebellum cDNA, RIKEN full-length enriched library, clone:C230049N15 product:unclassifiable, full insert sequence. [AK048761]
AK088546	AK088546	gb|Mus musculus 2 days neonate thymus thymic cells cDNA, RIKEN full-length enriched library, clone:E430019P06 product:unclassifiable, full insert sequence. [AK088546]
AK044903	AK044903	gb|Mus musculus 9.5 days embryo parthenogenote cDNA, RIKEN full-length enriched library, clone:B130011C13 product:unclassifiable, full insert sequence. [AK044903]
Brwd1	NM_145125	ref|Mus musculus bromodomain and WD repeat domain containing 1 (Brwd1), transcript variant 1, mRNA [NM_145125]
ENSMUST00000156081	ENSMUST00000156081	ens|predicted gene 12840 [Source:MGI Symbol;Acc:MGI:3650917] [ENSMUST00000156081] : ref|PREDICTED: Mus musculus hypothetical LOC100504344 (LOC100504344), partial miscRNA [XR_104972]
Gm5331	ENSMUST00000048361	ens|predicted gene 5331 [Source:MGI Symbol;Acc:MGI:3647739] [ENSMUST00000048361]
Pfdn4	NM_001013369	ref|Mus musculus prefoldin 4 (Pfdn4), transcript variant 2, mRNA [NM_001013369]
Fcer1g	NM_010185	ref|Mus musculus Fc receptor, IgE, high affinity I, gamma polypeptide (Fcer1g), mRNA [NM_010185]
5830420C07Rik	AK020016	gb|Mus musculus adult male thymus cDNA, RIKEN full-length enriched library, clone:5830420C07 product:unclassifiable, full insert sequence. [AK020016]
Rnf121	AK089714	gb|Mus musculus activated spleen cDNA, RIKEN full-length enriched library, clone:F830010E14 product:unclassifiable, full insert sequence. [AK089714]
ENSMUST00000172442 : Slc25a3	ENSMUST00000172442 : AK028313	ens|solute carrier family 25 (mitochondrial carrier, phosphate carrier), member 3 [Source:MGI Symbol;Acc:MGI:1353498] [ENSMUST00000172442] : gb|Mus musculus adult male brain cDNA, RIKEN full-length enriched library, clone:3526402M16 product:solute carrier family 25 (mitochondrial carrier; adenine nucleotide translocator), member 3, full insert sequence. [AK028313]
Egfr	ENSMUST00000020329	ens|epidermal growth factor receptor [Source:MGI Symbol;Acc:MGI:95294] [ENSMUST00000020329] : ens|epidermal growth factor receptor Gene [Source:MGI (curated);Acc:MGI:95294] [ENSMUST00000020329]
Nfkb1	AK036827	gb|Mus musculus adult female vagina cDNA, RIKEN full-length enriched library, clone:9930016G07 product:unclassifiable, full insert sequence. [AK036827]
Cited4	NM_019563	ref|Mus musculus Cbp/p300-interacting transactivator, with Glu/Asp-rich carboxy-terminal domain, 4 (Cited4), mRNA [NM_019563]
Cflar	NM_009805	ref|Mus musculus CASP8 and FADD-like apoptosis regulator (Cflar), transcript variant 2, mRNA [NM_009805]
Cpeb4	NM_026252	ref|Mus musculus cytoplasmic polyadenylation element binding protein 4 (Cpeb4), mRNA [NM_026252]
Memo1	AK053089	gb|Mus musculus 15 days embryo head cDNA, RIKEN full-length enriched library, clone:D930048L02 product:unclassifiable, full insert sequence. [AK053089]
Ifitm6	NM_001033632	ref|Mus musculus interferon induced transmembrane protein 6 (Ifitm6), mRNA [NM_001033632]
1600012F09Rik	AK030455	gb|Mus musculus adult male pituitary gland cDNA, RIKEN full-length enriched library, clone:5330414I06 product:unclassifiable, full insert sequence. [AK030455]
D5Ertd579e	NM_001081232	ref|Mus musculus DNA segment, Chr 5, ERATO Doi 579, expressed (D5Ertd579e), mRNA [NM_001081232]
Tcf12	AK035173	gb|Mus musculus 12 days embryo embryonic body between diaphragm region and neck cDNA, RIKEN full-length enriched library, clone:9430096E16 product:unclassifiable, full insert sequence. [AK035173]
Irak3	NM_028679	ref|Mus musculus interleukin-1 receptor-associated kinase 3 (Irak3), mRNA [NM_028679]
Cwf19l2	AK037905	gb|Mus musculus 16 days neonate thymus cDNA, RIKEN full-length enriched library, clone:A130061H03 product:hypothetical protein, full insert sequence. [AK037905]
Pim2	NM_138606	ref|Mus musculus proviral integration site 2 (Pim2), mRNA [NM_138606]
Plxna2	NM_008882	ref|Mus musculus plexin A2 (Plxna2), mRNA [NM_008882]
4931408A02Rik	ENSMUST00000138064	ens|RIKEN cDNA 4931408A02 gene [Source:MGI Symbol;Acc:MGI:1918217] [ENSMUST00000138064] cDNA 1700092M14 gene, full insert sequence. [AK007044]
Zmat4	NM_177086	ref|Mus musculus zinc finger, matrin type 4 (Zmat4), mRNA [NM_177086]
Erbb2ip	NM_001005868	ref|Mus musculus Erbb2 interacting protein (Erbb2ip), transcript variant 1, mRNA [NM_001005868]
AK034071	AK034071	gb|Mus musculus adult male diencephalon cDNA, RIKEN full-length enriched library, clone:9330154C14 product:unclassifiable, full insert sequence. [AK034071]
Lst1	NM_010734	ref|Mus musculus leukocyte specific transcript 1 (Lst1), mRNA [NM_010734]
Ccnl1	NM_019937	ref|Mus musculus cyclin L1 (Ccnl1), mRNA [NM_019937]
Slfn9	NM_172796	ref|Mus musculus schlafen 9 (Slfn9), mRNA [NM_172796]
Sh3glb1	NM_019464	ref|Mus musculus SH3-domain GRB2-like B1 (endophilin) (Sh3glb1), mRNA [NM_019464]
Ddx58	NM_172689	ref|Mus musculus DEAD (Asp-Glu-Ala-Asp) box polypeptide 58 (Ddx58), mRNA [NM_172689]
Lypd6	NM_177139	ref|Mus musculus LY6/PLAUR domain containing 6 (Lypd6), transcript variant 1, mRNA [NM_177139]
Ankrd33b	NM_026153	ref|Mus musculus ankyrin repeat domain 33B (Ankrd33b), transcript variant 1, mRNA [NM_026153]
Gm14440	NM_001199308	ref|Mus musculus predicted gene 14440 (Gm14440), mRNA [NM_001199308]
Cdcp1	ENSMUST00000039229	ens|CUB domain containing protein 1 [Source:MGI Symbol;Acc:MGI:2442010] [ENSMUST00000039229] : ens|CUB domain containing protein 1 Gene [Source:MGI (curated);Acc:MGI:2442010] [ENSMUST00000039229]
Ehf	NM_007914	ref|Mus musculus ets homologous factor (Ehf), mRNA [NM_007914]
Ifngr2	NM_008338	ref|Mus musculus interferon gamma receptor 2 (Ifngr2), mRNA [NM_008338]
Slfn8	NM_181545	ref|Mus musculus schlafen 8 (Slfn8), transcript variant 1, mRNA [NM_181545]
Lamp3	NM_177356	ref|Mus musculus lysosomal-associated membrane protein 3 (Lamp3), mRNA [NM_177356]
Ptprz1	NM_001081306	ref|Mus musculus protein tyrosine phosphatase, receptor type Z, polypeptide 1 (Ptprz1), mRNA [NM_001081306]
1700001J11Rik	NR_033613	ref|Mus musculus RIKEN cDNA 1700001J11 gene (1700001J11Rik), non-coding RNA [NR_033613]
Ripk1	NM_009068	ref|Mus musculus receptor (TNFRSF)-interacting serine-threonine kinase 1 (Ripk1), mRNA [NM_009068]
Gcnt2	NM_133219	ref|Mus musculus glucosaminyl (N-acetyl) transferase 2, I-branching enzyme (Gcnt2), transcript variant 3, mRNA [NM_133219]
Nucks1	NM_175294	ref|Mus musculus nuclear casein kinase and cyclin-dependent kinase substrate 1 (Nucks1), transcript variant 1, mRNA [NM_175294]
Retnla	NM_020509	ref|Mus musculus resistin like alpha (Retnla), mRNA [NM_020509]
Notch2	NM_010928	ref|Mus musculus Notch gene homolog 2 (Drosophila) (Notch2), mRNA [NM_010928]
Trip11	NM_028446	ref|Mus musculus thyroid hormone receptor interactor 11 (Trip11), mRNA [NM_028446]
Ifih1	NM_027835	ref|Mus musculus interferon induced with helicase C domain 1 (Ifih1), transcript variant 1, mRNA [NM_027835]
Sema4c	NM_001126047	ref|Mus musculus sema domain, immunoglobulin domain (Ig), transmembrane domain (TM) and short cytoplasmic domain, (semaphorin) 4C (Sema4c), mRNA [NM_001126047]
E430024C06Rik	AK088706 : ENSMUST00000174425	gb|Mus musculus 2 days neonate thymus thymic cells cDNA, RIKEN full-length enriched library, clone:E430024C06 product:unclassifiable, full insert sequence. [AK088706] : ens|predicted gene 20419 [Source:MGI Symbol;Acc:MGI:5141884] [ENSMUST00000174425]
AK086770	AK086770	gb|Mus musculus 15 days embryo head cDNA, RIKEN full-length enriched library, clone:D930050H18 product:unclassifiable, full insert sequence. [AK086770]
