# Supplementary material for: Prior infection with Type A Francisella tularensis antagonizes the pulmonary transcriptional response to an aerosolized Toll-like receptor 4 agonist
Source: BMC Genomics. 2015 Oct 28;16:874. doi: 10.1186/s12864-015-2022-2 (PMC4625460; doi:10.1186/s12864-015-2022-2)
Supplement: Additional file 3: Table S3. — LPS-responsive genes suppressed by FT SchuS4. (XLSX 26 kb) [file 12864_2015_2022_MOESM3_ESM.xlsx]

## Sheet: Sheet0
Supplemental Table 3 LPS responsive genes suppressed by FT SchuS4
GeneName	SystematicName	Description
Ash1l	NM_138679	ref|Mus musculus ash1 (absent, small, or homeotic)-like (Drosophila) (Ash1l), mRNA [NM_138679]
Bcl9	ENSMUST00000046521	ens|B-cell CLL/lymphoma 9 [Source:MGI Symbol;Acc:MGI:1924828] [ENSMUST00000046521] : ens|B-cell CLL/lymphoma 9 Gene [Source:MGI (curated);Acc:MGI:1924828] [ENSMUST00000046521]
Foxp1	NM_053202	ref|Mus musculus forkhead box P1 (Foxp1), transcript variant 1, mRNA [NM_053202]
TC1631866	TC1631866	Unknown
TC1708996	TC1708996	tc|Q5RJI0_MOUSE (Q5RJI0) Rnpc2 protein (17 days pregnant adult female amnion cDNA, RIKEN full-length enriched library, clone:I920097M07 product:RNA-binding region (RNP1, RRM) containing 2, full insert sequence), partial (15%) [TC1708996]
Ankrd32	NM_134071	ref|Mus musculus ankyrin repeat domain 32 (Ankrd32), mRNA [NM_134071]
Mmgt1	NM_146234	ref|Mus musculus membrane magnesium transporter 1 (Mmgt1), mRNA [NM_146234]
Xrn1	NM_011916	ref|Mus musculus 5'-3' exoribonuclease 1 (Xrn1), mRNA [NM_011916]
Cdkn1b	NM_009875	ref|Mus musculus cyclin-dependent kinase inhibitor 1B (Cdkn1b), mRNA [NM_009875]
1200016B10Rik	NM_025819	ref|Mus musculus RIKEN cDNA 1200016B10 gene (1200016B10Rik), mRNA [NM_025819]
Ccnk	NM_009832	ref|Mus musculus cyclin K (Ccnk), mRNA [NM_009832]
6720473M08Rik	AK142114	gb|Mus musculus 12 days embryo eyeball cDNA, RIKEN full-length enriched library, clone:D230040F06 product:hypothetical protein, full insert sequence. [AK142114]
Ptpn11	NM_001109992	ref|Mus musculus protein tyrosine phosphatase, non-receptor type 11 (Ptpn11), transcript variant 2, mRNA [NM_001109992]
Usp47	AK082114	gb|Mus musculus 0 day neonate cerebellum cDNA, RIKEN full-length enriched library, clone:C230008O04 product:weakly similar to UBP64E PROTEIN [Drosophila melanogaster], full insert sequence. [AK082114]
Spnb2	NM_009260	ref|Mus musculus spectrin beta 2 (Spnb2), transcript variant 2, mRNA [NM_009260]
Nbeal1	NM_173444	ref|Mus musculus neurobeachin like 1 (Nbeal1), mRNA [NM_173444]
Dync2h1	NM_029851	ref|Mus musculus dynein cytoplasmic 2 heavy chain 1 (Dync2h1), mRNA [NM_029851]
Hist1h4d	NM_175654	ref|Mus musculus histone cluster 1, H4d (Hist1h4d), mRNA [NM_175654]
Hist1h2ab	NM_175660	ref|Mus musculus histone cluster 1, H2ab (Hist1h2ab), mRNA [NM_175660]
Fam108b	AK017641	gb|Mus musculus 8 days embryo whole body cDNA, RIKEN full-length enriched library, clone:5730446C15 product:hypothetical Arginine-rich region containing protein, full insert sequence. [AK017641]
AK029063	AK029063	gb|Mus musculus 10 days neonate skin cDNA, RIKEN full-length enriched library, clone:4732487N17 product:unclassifiable, full insert sequence. [AK029063]
Slc1a3	AK046688	gb|Mus musculus 4 days neonate male adipose cDNA, RIKEN full-length enriched library, clone:B430312B09 product:unclassifiable, full insert sequence. [AK046688]
Dag1	NM_010017	ref|Mus musculus dystroglycan 1 (Dag1), mRNA [NM_010017]
Abca5	NM_147219	ref|Mus musculus ATP-binding cassette, sub-family A (ABC1), member 5 (Abca5), mRNA [NM_147219]
Brwd1	NM_145125	ref|Mus musculus bromodomain and WD repeat domain containing 1 (Brwd1), transcript variant 1, mRNA [NM_145125]
AK086179	AK086179	gb|Mus musculus 15 days embryo head cDNA, RIKEN full-length enriched library, clone:D930010N06 product:unclassifiable, full insert sequence. [AK086179]
Pik3r1	NM_001077495	ref|Mus musculus phosphatidylinositol 3-kinase, regulatory subunit, polypeptide 1 (p85 alpha) (Pik3r1), transcript variant 2, mRNA [NM_001077495]
Prrc2c	NM_001081290	ref|Mus musculus proline-rich coiled-coil 2C (Prrc2c), mRNA [NM_001081290]
Btg2	NM_007570	ref|Mus musculus B-cell translocation gene 2, anti-proliferative (Btg2), mRNA [NM_007570]
Zcchc7	ENSMUST00000144436	ens|zinc finger, CCHC domain containing 7 [Source:MGI Symbol;Acc:MGI:2442912] [ENSMUST00000144436] : ens|zinc finger, CCHC domain containing 7 Gene [Source:MGI (curated);Acc:MGI:2442912] [ENSMUST00000144436]
Rlf	AK045021	gb|Mus musculus 9.5 days embryo parthenogenote cDNA, RIKEN full-length enriched library, clone:B130020A07 product:hypothetical protein, full insert sequence. [AK045021]
D4Ertd681e	AK134382	gb|Mus musculus 13 days embryo male testis cDNA, RIKEN full-length enriched library, clone:6030451F14 product:unclassifiable, full insert sequence. [AK134382]
Gatad2b	AK173113	gb|Mus musculus mRNA for mKIAA1150 protein. [AK173113]
AK048914	AK048914	gb|Mus musculus 0 day neonate cerebellum cDNA, RIKEN full-length enriched library, clone:C230081D05 product:unclassifiable, full insert sequence. [AK048914]
Pde5a	NM_153422	ref|Mus musculus phosphodiesterase 5A, cGMP-specific (Pde5a), mRNA [NM_153422]
Mrps5	NM_029963	ref|Mus musculus mitochondrial ribosomal protein S5 (Mrps5), nuclear gene encoding mitochondrial protein, mRNA [NM_029963]
Rc3h2	NM_001100591	ref|Mus musculus ring finger and CCCH-type zinc finger domains 2 (Rc3h2), mRNA [NM_001100591]
Gatad2b	NM_139304	ref|Mus musculus GATA zinc finger domain containing 2B (Gatad2b), mRNA [NM_139304]
Mga	NM_013720	ref|Mus musculus MAX gene associated (Mga), transcript variant 1, mRNA [NM_013720]
Sf3b1	NM_031179	ref|Mus musculus splicing factor 3b, subunit 1 (Sf3b1), mRNA [NM_031179]
Trmt12	NM_026642	ref|Mus musculus tRNA methyltranferase 12 homolog (S. cerevisiae) (Trmt12), mRNA [NM_026642]
Svil	ENSMUST00000131210	ens|supervillin [Source:MGI Symbol;Acc:MGI:2147319] [ENSMUST00000131210] : gb|Mus musculus 3 days neonate thymus cDNA, RIKEN full-length enriched library, clone:A630047D06 product:hypothetical protein, full insert sequence. [AK041925]
Ccnt1	NM_009833	ref|Mus musculus cyclin T1 (Ccnt1), mRNA [NM_009833]
Prdm2	AK014782 : ENSMUST00000084200	gb|Mus musculus 0 day neonate head cDNA, RIKEN full-length enriched library, clone:4833427P12 product:unclassifiable, full insert sequence. [AK014782] : ens|PR domain containing 2, with ZNF domain Gene [Source:MGI (curated);Acc:MGI:107628] [ENSMUST00000084200]
Plxna2	NM_008882	ref|Mus musculus plexin A2 (Plxna2), mRNA [NM_008882]
Mll3	NM_001081383	ref|Mus musculus myeloid/lymphoid or mixed-lineage leukemia 3 (Mll3), mRNA [NM_001081383]
Slc5a3	NM_017391	ref|Mus musculus solute carrier family 5 (inositol transporters), member 3 (Slc5a3), mRNA [NM_017391]
AK040256	AK040256	gb|Mus musculus 0 day neonate thymus cDNA, RIKEN full-length enriched library, clone:A430080N01 product:unclassifiable, full insert sequence. [AK040256]
Rapgef6	NM_175258	ref|Mus musculus Rap guanine nucleotide exchange factor (GEF) 6 (Rapgef6), mRNA [NM_175258] : ref|Mus musculus Rap guanine nucleotide exchange factor (GEF) 6 (Rapgef6), transcript variant 2, mRNA [NM_175258]
Hnrnpa3	NM_146130	ref|Mus musculus heterogeneous nuclear ribonucleoprotein A3 (Hnrnpa3), transcript variant b, mRNA [NM_146130]
Cbl	NM_007619	ref|Mus musculus Casitas B-lineage lymphoma (Cbl), mRNA [NM_007619]
Ankib1	NM_001003909	ref|Mus musculus ankyrin repeat and IBR domain containing 1 (Ankib1), mRNA [NM_001003909]
Zfp445	NM_173364	ref|Mus musculus zinc finger protein 445 (Zfp445), mRNA [NM_173364]
Vps13c	NM_177184	ref|Mus musculus vacuolar protein sorting 13C (yeast) (Vps13c), mRNA [NM_177184]
AK085847	AK085847	gb|Mus musculus 16 days neonate heart cDNA, RIKEN full-length enriched library, clone:D830016K24 product:unclassifiable, full insert sequence. [AK085847]
Asap2	NM_001004364	ref|Mus musculus ArfGAP with SH3 domain, ankyrin repeat and PH domain 2 (Asap2), transcript variant 2, mRNA [NM_001004364]
Phkb	ENSMUST00000160611	ens|phosphorylase kinase beta [Source:MGI Symbol;Acc:MGI:97578] [ENSMUST00000160611] : ens|phosphorylase kinase beta Gene [Source:MGI (curated);Acc:MGI:97578] [ENSMUST00000160611]
Pik3cb	NM_029094	ref|Mus musculus phosphatidylinositol 3-kinase, catalytic, beta polypeptide (Pik3cb), mRNA [NM_029094]
Gas2l3	NM_001079876	ref|Mus musculus growth arrest-specific 2 like 3 (Gas2l3), transcript variant 2, mRNA [NM_001079876]
Gcc2	NM_027375	ref|Mus musculus GRIP and coiled-coil domain containing 2 (Gcc2), mRNA [NM_027375]
Gm8995	XR_001627	ref|PREDICTED: Mus musculus predicted gene 8995 (Gm8995), miscRNA [XR_001627]
Slmap	NM_032008	ref|Mus musculus sarcolemma associated protein (Slmap), mRNA [NM_032008]
Ttc28	NM_024477	ref|Mus musculus tetratricopeptide repeat domain 28 (Ttc28), mRNA [NM_024477]
Tead1	NM_001166584	ref|Mus musculus TEA domain family member 1 (Tead1), transcript variant 1, mRNA [NM_001166584]
Eif2c2	NM_153178	ref|Mus musculus eukaryotic translation initiation factor 2C, 2 (Eif2c2), mRNA [NM_153178]
Cog5	AK041796	gb|Mus musculus 3 days neonate thymus cDNA, RIKEN full-length enriched library, clone:A630038L12 product:unclassifiable, full insert sequence. [AK041796]
AK140926	AK140926	gb|Mus musculus 16 days embryo head cDNA, RIKEN full-length enriched library, clone:C130072M21 product:unclassifiable, full insert sequence. [AK140926]
Qk	NM_001159517	ref|Mus musculus quaking (Qk), transcript variant 1, mRNA [NM_001159517]
Erg	NM_133659	ref|Mus musculus avian erythroblastosis virus E-26 (v-ets) oncogene related (Erg), mRNA [NM_133659]
Ssb	AK088370	gb|Mus musculus 2 days neonate thymus thymic cells cDNA, RIKEN full-length enriched library, clone:E430014C08 product:Sjogren syndrome antigen B, full insert sequence. [AK088370]
Trove2	NM_013835	ref|Mus musculus TROVE domain family, member 2 (Trove2), mRNA [NM_013835]
Cflar	Y14041	gb|Mus musculus mRNA for CASH alpha protein. [Y14041]
Hnrnpa0	NM_029872	ref|Mus musculus heterogeneous nuclear ribonucleoprotein A0 (Hnrnpa0), mRNA [NM_029872]
Hsd17b7	NM_010476	ref|Mus musculus hydroxysteroid (17-beta) dehydrogenase 7 (Hsd17b7), mRNA [NM_010476]
Reep3	NM_001204915 : BC033421	ref|Mus musculus receptor accessory protein 3 (Reep3), transcript variant 1, mRNA [NM_001204915] : gb|Mus musculus, clone IMAGE:5355681, mRNA. [BC033421]
Rb1cc1	NM_009826	ref|Mus musculus RB1-inducible coiled-coil 1 (Rb1cc1), mRNA [NM_009826]
A330105O20Rik	AK020736	gb|Mus musculus adult male spinal cord cDNA, RIKEN full-length enriched library, clone:A330105O20 product:unclassifiable, full insert sequence. [AK020736]
Rapgef6	NM_175258	ref|Mus musculus Rap guanine nucleotide exchange factor (GEF) 6 (Rapgef6), mRNA [NM_175258] : ref|Mus musculus Rap guanine nucleotide exchange factor (GEF) 6 (Rapgef6), transcript variant 2, mRNA [NM_175258]
Lrrc8b	NM_001033550	ref|Mus musculus leucine rich repeat containing 8 family, member B (Lrrc8b), mRNA [NM_001033550]
Zfp445	NM_173364	ref|Mus musculus zinc finger protein 445 (Zfp445), mRNA [NM_173364]
Luc7l	NM_025881	ref|Mus musculus Luc7 homolog (S. cerevisiae)-like (Luc7l), transcript variant 1, mRNA [NM_025881]
Heg1	NM_175256	ref|Mus musculus HEG homolog 1 (zebrafish) (Heg1), mRNA [NM_175256]
2310001H17Rik	AK030376	gb|Mus musculus adult male pituitary gland cDNA, RIKEN full-length enriched library, clone:5330404H11 product:unclassifiable, full insert sequence. [AK030376]
AK081157	AK081157	gb|Mus musculus 10 days neonate cerebellum cDNA, RIKEN full-length enriched library, clone:B930094C08 product:unclassifiable, full insert sequence. [AK081157]
Zcchc8	NM_027494	ref|Mus musculus zinc finger, CCHC domain containing 8 (Zcchc8), mRNA [NM_027494]
AK037765	AK037765	gb|Mus musculus 16 days neonate thymus cDNA, RIKEN full-length enriched library, clone:A130048D16 product:unclassifiable, full insert sequence. [AK037765]
Ddi2	AK052455	gb|Mus musculus 13 days embryo lung cDNA, RIKEN full-length enriched library, clone:D430026I07 product:unclassifiable, full insert sequence. [AK052455]
Tcfcp2l1	NM_023755	ref|Mus musculus transcription factor CP2-like 1 (Tcfcp2l1), mRNA [NM_023755] : ref|Mus musculus transcription factor CP2-like 1 (Tfcp2l1), mRNA [NM_023755]
Rn18s	NR_003278	ref|Mus musculus 18S ribosomal RNA (Rn18s), ribosomal RNA [NR_003278]
Spag17	AK029691	gb|Mus musculus adult male testis cDNA, RIKEN full-length enriched library, clone:4930473P06 product:hypothetical protein, full insert sequence. [AK029691]
Tnks	NM_175091	ref|Mus musculus tankyrase, TRF1-interacting ankyrin-related ADP-ribose polymerase (Tnks), mRNA [NM_175091]
BC032203	NM_001100452	ref|Mus musculus cDNA sequence BC032203 (BC032203), mRNA [NM_001100452]
AK051949	AK051949	gb|Mus musculus 12 days embryo eyeball cDNA, RIKEN full-length enriched library, clone:D230022M09 product:unclassifiable, full insert sequence. [AK051949]
AK081699	AK081699	gb|Mus musculus 16 days embryo head cDNA, RIKEN full-length enriched library, clone:C130069E24 product:unclassifiable, full insert sequence. [AK081699]
AK035641	AK035641	gb|Mus musculus adult male urinary bladder cDNA, RIKEN full-length enriched library, clone:9530080H02 product:unclassifiable, full insert sequence. [AK035641]
Fam122a	NM_026520	ref|Mus musculus family with sequence similarity 122, member A (Fam122a), mRNA [NM_026520]
Parp4	NM_001145978	ref|Mus musculus poly (ADP-ribose) polymerase family, member 4 (Parp4), mRNA [NM_001145978]
Sbf2	NM_177324	ref|Mus musculus SET binding factor 2 (Sbf2), mRNA [NM_177324]
Zfyve20	NM_030081	ref|Mus musculus zinc finger, FYVE domain containing 20 (Zfyve20), mRNA [NM_030081]
Phf20l1	NM_001081409	ref|Mus musculus PHD finger protein 20-like 1 (Phf20l1), mRNA [NM_001081409]
A930001N09Rik	NM_029870	ref|Mus musculus RIKEN cDNA A930001N09 gene (A930001N09Rik), mRNA [NM_029870]
AK045221	AK045221	gb|Mus musculus 9.5 days embryo parthenogenote cDNA, RIKEN full-length enriched library, clone:B130048M13 product:unclassifiable, full insert sequence. [AK045221]
Etl4	ENSMUST00000125772	ens|enhancer trap locus 4 [Source:MGI Symbol;Acc:MGI:95454] [ENSMUST00000125772] : gb|Mus musculus 2 days pregnant adult female ovary cDNA, RIKEN full-length enriched library, clone:E330027G05 product:similar to HYPOTHETICAL 97.0 KDA PROTEIN [Homo sapiens], full insert sequence. [AK054453]
Ly6e	NM_008529	ref|Mus musculus lymphocyte antigen 6 complex, locus E (Ly6e), transcript variant 2, mRNA [NM_008529]
Sned1	ENSMUST00000062202	ens|sushi, nidogen and EGF-like domains 1 [Source:MGI Symbol;Acc:MGI:3045960] [ENSMUST00000062202] : ens|sushi, nidogen and EGF-like domains 1 Gene [Source:MGI Symbol;Acc:MGI:3045960] [ENSMUST00000062202]
Atp8a1	NM_001038999	ref|Mus musculus ATPase, aminophospholipid transporter (APLT), class I, type 8A, member 1 (Atp8a1), transcript variant 1, mRNA [NM_001038999]
Huwe1	ENSMUST00000150020	ens|HECT, UBA and WWE domain containing 1 [Source:MGI Symbol;Acc:MGI:1926884] [ENSMUST00000150020] : ens|HECT, UBA and WWE domain containing 1 Gene [Source:MGI (curated);Acc:MGI:1926884] [ENSMUST00000153687]
Pdcd6ip	NM_001164677	ref|Mus musculus programmed cell death 6 interacting protein (Pdcd6ip), transcript variant 1, mRNA [NM_001164677]
A430061O12Rik	AK040105	gb|Mus musculus 0 day neonate thymus cDNA, RIKEN full-length enriched library, clone:A430061O12 product:unclassifiable, full insert sequence. [AK040105]
Atad2b	AK035623	gb|Mus musculus adult male urinary bladder cDNA, RIKEN full-length enriched library, clone:9530078B13 product:hypothetical protein, full insert sequence. [AK035623]
Baz2a	NM_054078	ref|Mus musculus bromodomain adjacent to zinc finger domain, 2A (Baz2a), mRNA [NM_054078]
AK033022	AK033022	gb|Mus musculus 11 days embryo gonad cDNA, RIKEN full-length enriched library, clone:7030402L09 product:unclassifiable, full insert sequence. [AK033022]
Atp6v0a4	NM_080467	ref|Mus musculus ATPase, H+ transporting, lysosomal V0 subunit A4 (Atp6v0a4), mRNA [NM_080467]
Ascc3	NM_001146089 : NM_198007	ref|Mus musculus activating signal cointegrator 1 complex subunit 3 (Ascc3), transcript variant 1, mRNA [NM_001146089] : ref|Mus musculus activating signal cointegrator 1 complex subunit 3 (Ascc3), mRNA [NM_198007]
Cpd	NM_007754	ref|Mus musculus carboxypeptidase D (Cpd), mRNA [NM_007754]
Efha2	NM_030110	ref|Mus musculus EF-hand domain family, member A2 (Efha2), mRNA [NM_030110]
9430047L24Rik	AK034850	gb|Mus musculus 12 days embryo embryonic body between diaphragm region and neck cDNA, RIKEN full-length enriched library, clone:9430047L24 product:unclassifiable, full insert sequence. [AK034850]
Mysm1	NM_177239	ref|Mus musculus myb-like, SWIRM and MPN domains 1 (Mysm1), mRNA [NM_177239]
Ccdc76	AK020899	gb|Mus musculus adult retina cDNA, RIKEN full-length enriched library, clone:A930028L21 product:unclassifiable, full insert sequence. [AK020899]
AK083797	AK083797	gb|Mus musculus 12 days embryo spinal ganglion cDNA, RIKEN full-length enriched library, clone:D130011K04 product:unclassifiable, full insert sequence. [AK083797]
AK076545	AK076545	gb|Mus musculus 0 day neonate head cDNA, RIKEN full-length enriched library, clone:4833447I12 product:hypothetical protein, full insert sequence. [AK076545]
Myo1d	NM_177390	ref|Mus musculus myosin ID (Myo1d), mRNA [NM_177390]
Hectd1	NM_144788	ref|Mus musculus HECT domain containing 1 (Hectd1), mRNA [NM_144788]
Arhgap24	AK086270	gb|Mus musculus 15 days embryo head cDNA, RIKEN full-length enriched library, clone:D930017J21 product:unclassifiable, full insert sequence. [AK086270]
Jmjd1c	NM_207221	ref|Mus musculus jumonji domain containing 1C (Jmjd1c), transcript variant 1, mRNA [NM_207221] : ref|Mus musculus jumonji domain containing 1C (Jmjd1c), mRNA [NM_207221]
AK033032	AK033032	gb|Mus musculus 11 days embryo gonad cDNA, RIKEN full-length enriched library, clone:7030414N10 product:unclassifiable, full insert sequence. [AK033032]
Prkaa2	NM_178143	ref|Mus musculus protein kinase, AMP-activated, alpha 2 catalytic subunit (Prkaa2), mRNA [NM_178143]
2610101N10Rik	NM_026476	ref|Mus musculus RIKEN cDNA 2610101N10 gene (2610101N10Rik), transcript variant 2, mRNA [NM_026476]
AK032144	AK032144	gb|Mus musculus adult male olfactory brain cDNA, RIKEN full-length enriched library, clone:6430401E23 product:surfactant associated protein B, full insert sequence. [AK032144]
Ube2k	NM_016786	ref|Mus musculus ubiquitin-conjugating enzyme E2K (UBC1 homolog, yeast) (Ube2k), mRNA [NM_016786]
Rnf150	NM_177378	ref|Mus musculus ring finger protein 150 (Rnf150), mRNA [NM_177378]
Phip	NM_001081216	ref|Mus musculus pleckstrin homology domain interacting protein (Phip), mRNA [NM_001081216]
Eif4ebp2	NM_010124	ref|Mus musculus eukaryotic translation initiation factor 4E binding protein 2 (Eif4ebp2), mRNA [NM_010124]
Arap2	NM_178407	ref|Mus musculus ArfGAP with RhoGAP domain, ankyrin repeat and PH domain 2 (Arap2), mRNA [NM_178407]
Zbtb39	NM_198035	ref|Mus musculus zinc finger and BTB domain containing 39 (Zbtb39), mRNA [NM_198035]
D930043N17Rik	AK086649	gb|Mus musculus 15 days embryo head cDNA, RIKEN full-length enriched library, clone:D930043N17 product:unclassifiable, full insert sequence. [AK086649]
AK051282	AK051282	gb|Mus musculus 12 days embryo spinal ganglion cDNA, RIKEN full-length enriched library, clone:D130028L22 product:unclassifiable, full insert sequence. [AK051282]
ENSMUST00000144434	ENSMUST00000144434	ens|ribosomal protein 10 [Source:MGI Symbol;Acc:MGI:105943] [ENSMUST00000144434] : tc|Q5HY50_HUMAN (Q5HY50) Ribosomal protein L10 (Fragment), partial (47%) [TC1707173]
Git2	ENSMUST00000133096	ens|G protein-coupled receptor kinase-interactor 2 [Source:MGI Symbol;Acc:MGI:1347053] [ENSMUST00000133096] : gb|Mus musculus adult male thymus cDNA, RIKEN full-length enriched library, clone:5830420E16 product:G protein-coupled receptor kinase-interactor 2, full insert sequence. [AK017943]
AK034548	AK034548	gb|Mus musculus 12 days embryo embryonic body between diaphragm region and neck cDNA, RIKEN full-length enriched library, clone:9430004G04 product:unclassifiable, full insert sequence. [AK034548]
9330159M07Rik	NR_037982 : AK040733	ref|Mus musculus RIKEN cDNA 9330159M07 gene (9330159M07Rik), transcript variant 1, non-coding RNA [NR_037982] : gb|Mus musculus adult male aorta and vein cDNA, RIKEN full-length enriched library, clone:A530021L18 product:unclassifiable, full insert sequence. [AK040733]
Hectd1	AK044788	gb|Mus musculus adult retina cDNA, RIKEN full-length enriched library, clone:A930105L24 product:weakly similar to CG5604 PROTEIN [Drosophila melanogaster], full insert sequence. [AK044788]
Mark3	AK049500	gb|Mus musculus 7 days embryo whole body cDNA, RIKEN full-length enriched library, clone:C430017L17 product:MAP/microtubule affinity-regulating kinase 3, full insert sequence. [AK049500]
Zeb2	NM_015753	ref|Mus musculus zinc finger E-box binding homeobox 2 (Zeb2), transcript variant 2, mRNA [NM_015753]
Tmx4	NM_029148	ref|Mus musculus thioredoxin-related transmembrane protein 4 (Tmx4), mRNA [NM_029148]
Rictor	AK082586	gb|Mus musculus 0 day neonate cerebellum cDNA, RIKEN full-length enriched library, clone:C230066I17 product:hypothetical ARM repeat structure containing protein, full insert sequence. [AK082586]
AK049762	AK049762	gb|Mus musculus 12 days embryo spinal cord cDNA, RIKEN full-length enriched library, clone:C530047C13 product:unclassifiable, full insert sequence. [AK049762]
Cdkn1b	ENSMUST00000067327	ens|cyclin-dependent kinase inhibitor 1B [Source:MGI Symbol;Acc:MGI:104565] [ENSMUST00000067327] : ens|cyclin-dependent kinase inhibitor 1B Gene [Source:MGI (curated);Acc:MGI:104565] [ENSMUST00000067327]
Rest	NM_011263	ref|Mus musculus RE1-silencing transcription factor (Rest), mRNA [NM_011263]
Zfp652	ENSMUST00000107717	ens|zinc finger protein 652 [Source:MGI Symbol;Acc:MGI:2442221] [ENSMUST00000107717] : ens|zinc finger protein 652 Gene [Source:MGI (curated);Acc:MGI:2442221] [ENSMUST00000107717]
Polr3a	AK039440	gb|Mus musculus adult male spinal cord cDNA, RIKEN full-length enriched library, clone:A330043C08 product:hypothetical protein, full insert sequence. [AK039440]
Smg1	NM_001031814	ref|Mus musculus SMG1 homolog, phosphatidylinositol 3-kinase-related kinase (C. elegans) (Smg1), mRNA [NM_001031814]
Dhcr24	NM_053272	ref|Mus musculus 24-dehydrocholesterol reductase (Dhcr24), mRNA [NM_053272]
Tlk1	NM_172664	ref|Mus musculus tousled-like kinase 1 (Tlk1), mRNA [NM_172664]
Atxn7	NM_139227	ref|Mus musculus ataxin 7 (Atxn7), mRNA [NM_139227]
Setx	NM_198033	ref|Mus musculus senataxin (Setx), mRNA [NM_198033]
AK047935	AK047935	gb|Mus musculus 16 days embryo head cDNA, RIKEN full-length enriched library, clone:C130022G24 product:unclassifiable, full insert sequence. [AK047935]
Pip5k1a	NM_008847	ref|Mus musculus phosphatidylinositol-4-phosphate 5-kinase, type 1 alpha (Pip5k1a), mRNA [NM_008847]
Zdhhc17	NM_172554	ref|Mus musculus zinc finger, DHHC domain containing 17 (Zdhhc17), mRNA [NM_172554]
Riok1	AK079540	gb|Mus musculus adult male hypothalamus cDNA, RIKEN full-length enriched library, clone:A230045M24 product:unclassifiable, full insert sequence. [AK079540]
Eif2a	ENSMUST00000148251	ens|eukaryotic translation initiation factor 2A [Source:MGI Symbol;Acc:MGI:1098684] [ENSMUST00000148251] : gb|Mus musculus 9.5 days embryo parthenogenote cDNA, RIKEN full-length enriched library, clone:B130008O17 product:CDNA FLJ14450 FIS, CLONE HEMBB1001736, WEAKLY SIMILAR TO EUKARYOTIC TRANSLATION INITIATION FACTOR 3 SUBUNIT 9 homolog [Homo sapiens], full in
Vangl2	ENSMUST00000111263	ens|vang-like 2 (van gogh, Drosophila) [Source:MGI Symbol;Acc:MGI:2135272] [ENSMUST00000111263] : ens|vang-like 2 (van gogh, Drosophila) Gene [Source:MGI (curated);Acc:MGI:2135272] [ENSMUST00000111263]
AK082465	AK082465	gb|Mus musculus 0 day neonate cerebellum cDNA, RIKEN full-length enriched library, clone:C230053D09 product:unclassifiable, full insert sequence. [AK082465]
AK048398	AK048398	gb|Mus musculus 16 days embryo head cDNA, RIKEN full-length enriched library, clone:C130057F20 product:unclassifiable, full insert sequence. [AK048398]
AK078584	AK078584	gb|Mus musculus 11 days embryo gonad cDNA, RIKEN full-length enriched library, clone:7030410C05 product:unclassifiable, full insert sequence. [AK078584]
TC1636749	TC1636749	tc|Q99LZ1_MOUSE (Q99LZ1) Riok1 protein, partial (10%) [TC1636749]
AK034190	AK034190	gb|Mus musculus adult male diencephalon cDNA, RIKEN full-length enriched library, clone:9330162I17 product:unclassifiable, full insert sequence. [AK034190]
AK053501	AK053501	gb|Mus musculus 0 day neonate eyeball cDNA, RIKEN full-length enriched library, clone:E130103H07 product:inferred: ADP-ribosylation factor-directed GTPase activating protein isoform b {Mus musculus}, full insert sequence. [AK053501]
AK053873	AK053873	gb|Mus musculus 0 day neonate eyeball cDNA, RIKEN full-length enriched library, clone:E130317E12 product:unclassifiable, full insert sequence. [AK053873]
Styx	U34973 : ENSMUST00000111835	gb|Mus musculus protein tyrosine phosphatase-like mRNA, unspliced c-terminal product and spliced c-terminal end STYX, complete cds. [U34973] : ens|serine/threonine/tyrosine interaction protein Gene [Source:MGI Symbol;Acc:MGI:1891150] [ENSMUST00000111835]
Gm7265	XR_105293	ref|PREDICTED: Mus musculus predicted gene 7265 (Gm7265), miscRNA [XR_105293]
Zfp617	NM_133358	ref|Mus musculus zinc finger protein 617 (Zfp617), mRNA [NM_133358]
Mier1	ENSMUST00000147491	ens|mesoderm induction early response 1 homolog (Xenopus laevis [Source:MGI Symbol;Acc:MGI:1918398] [ENSMUST00000147491] : gb|Mus musculus 2 days neonate thymus thymic cells cDNA, RIKEN full-length enriched library, clone:C920006J17 product:unclassifiable, full insert sequence. [AK083329]
AK087421	AK087421	gb|Mus musculus 0 day neonate eyeball cDNA, RIKEN full-length enriched library, clone:E130019F10 product:unclassifiable, full insert sequence. [AK087421]
AK081327	AK081327	gb|Mus musculus 16 days embryo head cDNA, RIKEN full-length enriched library, clone:C130006C17 product:unclassifiable, full insert sequence. [AK081327]
Atp6v0c	NM_009729	ref|Mus musculus ATPase, H+ transporting, lysosomal V0 subunit C (Atp6v0c), mRNA [NM_009729]
Pten	BC150968	gb|Mus musculus RIKEN cDNA B430203M17 gene, mRNA (cDNA clone MGC:183880 IMAGE:9087880), complete cds. [BC150968]
2610507B11Rik	NM_001002004	ref|Mus musculus RIKEN cDNA 2610507B11 gene (2610507B11Rik), mRNA [NM_001002004]
Larp4b	NM_172585	ref|Mus musculus La ribonucleoprotein domain family, member 4B (Larp4b), mRNA [NM_172585]
Fnbp1l	NM_153118	ref|Mus musculus formin binding protein 1-like (Fnbp1l), transcript variant 2, mRNA [NM_153118]
Lrrc58	NM_177093	ref|Mus musculus leucine rich repeat containing 58 (Lrrc58), mRNA [NM_177093]
Pik3c2a	AK013614	gb|Mus musculus adult male hippocampus cDNA, RIKEN full-length enriched library, clone:2900035A08 product:phosphatidylinositol 3-kinase, C2 domain containing, alpha polypeptide, full insert sequence. [AK013614]
Ppp2r3a	NM_001161362	ref|Mus musculus protein phosphatase 2, regulatory subunit B'', alpha (Ppp2r3a), transcript variant 1, mRNA [NM_001161362]
Hectd1	AK085720	gb|Mus musculus 10 days lactation, adult female mammary gland cDNA, RIKEN full-length enriched library, clone:D730026K02 product:unclassifiable, full insert sequence. [AK085720]
Dync2h1	NM_029851	ref|Mus musculus dynein cytoplasmic 2 heavy chain 1 (Dync2h1), mRNA [NM_029851]
Ylpm1	ENSMUST00000169150 : AK028731	ens|YLP motif containing 1 [Source:MGI Symbol;Acc:MGI:1926195] [ENSMUST00000169150] : gb|Mus musculus 10 days neonate skin cDNA, RIKEN full-length enriched library, clone:4732447J23 product:ZAP3 protein, full insert sequence. [AK028731]
AK042078	AK042078	gb|Mus musculus 3 days neonate thymus cDNA, RIKEN full-length enriched library, clone:A630056E14 product:unclassifiable, full insert sequence. [AK042078]
AK036477	AK036477	gb|Mus musculus adult male bone cDNA, RIKEN full-length enriched library, clone:9830115B05 product:unclassifiable, full insert sequence. [AK036477]
Gm8995	XR_001627	ref|PREDICTED: Mus musculus predicted gene 8995 (Gm8995), miscRNA [XR_001627]
Ptprb	NM_029928	ref|Mus musculus protein tyrosine phosphatase, receptor type, B (Ptprb), mRNA [NM_029928]
4833414E09Rik	AK014695	gb|Mus musculus 0 day neonate head cDNA, RIKEN full-length enriched library, clone:4833414E09 product:unclassifiable, full insert sequence. [AK014695]
Rbms1	NM_020296	ref|Mus musculus RNA binding motif, single stranded interacting protein 1 (Rbms1), transcript variant 3, mRNA [NM_020296]
Rnf168	NM_027355	ref|Mus musculus ring finger protein 168 (Rnf168), mRNA [NM_027355]
Hnrnpa0	NM_029872	ref|Mus musculus heterogeneous nuclear ribonucleoprotein A0 (Hnrnpa0), mRNA [NM_029872]
Zswim6	NM_145456	ref|Mus musculus zinc finger, SWIM domain containing 6 (Zswim6), mRNA [NM_145456]
Ahnak	NM_009643	ref|Mus musculus AHNAK nucleoprotein (desmoyokin) (Ahnak), transcript variant 1, mRNA [NM_009643]
Ubr5	NM_001081359	ref|Mus musculus ubiquitin protein ligase E3 component n-recognin 5 (Ubr5), transcript variant 1, mRNA [NM_001081359]
Gm1966	XM_001000891	ref|PREDICTED: Mus musculus predicted gene 1966, transcript variant 1 (Gm1966), mRNA [XM_001000891]
A_52_P828639	A_52_P828639	Unknown
Bmp2k	NM_080708	ref|Mus musculus BMP2 inducible kinase (Bmp2k), mRNA [NM_080708]
Vangl2	ENSMUST00000111263	ens|vang-like 2 (van gogh, Drosophila) [Source:MGI Symbol;Acc:MGI:2135272] [ENSMUST00000111263] : ens|vang-like 2 (van gogh, Drosophila) Gene [Source:MGI (curated);Acc:MGI:2135272] [ENSMUST00000111263]
Crbn	ENSMUST00000147087	ens|cereblon [Source:MGI Symbol;Acc:MGI:1913277] [ENSMUST00000147087] : gb|Mus musculus 13 days embryo lung cDNA, RIKEN full-length enriched library, clone:D430030H08 product:unclassifiable, full insert sequence. [AK085052]
Commd2	NM_175095	ref|Mus musculus COMM domain containing 2 (Commd2), mRNA [NM_175095]
Trip11	NM_028446	ref|Mus musculus thyroid hormone receptor interactor 11 (Trip11), mRNA [NM_028446]
AK038374	AK038374	gb|Mus musculus 16 days neonate thymus cDNA, RIKEN full-length enriched library, clone:A130099L09 product:hypothetical protein, full insert sequence. [AK038374]
Casz1	NM_001159344	ref|Mus musculus castor homolog 1, zinc finger (Drosophila) (Casz1), transcript variant 1, mRNA [NM_001159344]
Cbll1	ENSMUST00000101499 : NM_001253847	ens|Casitas B-lineage lymphoma-like 1 [Source:MGI Symbol;Acc:MGI:2144842] [ENSMUST00000101499] : ens|Casitas B-lineage lymphoma-like 1 Gene [Source:MGI Symbol;Acc:MGI:2144842] [ENSMUST00000101499] : ref|Mus musculus Casitas B-lineage lymphoma-like 1 (Cbll1), transcript variant 1, mRNA [NM_001253847]
Zfp800	NM_001081678	ref|Mus musculus zinc finger protein 800 (Zfp800), mRNA [NM_001081678]
AK046335	AK046335	gb|Mus musculus adult male corpora quadrigemina cDNA, RIKEN full-length enriched library, clone:B230372D22 product:unclassifiable, full insert sequence. [AK046335]
AK084349	AK084349	gb|Mus musculus 12 days embryo eyeball cDNA, RIKEN full-length enriched library, clone:D230029C14 product:unclassifiable, full insert sequence. [AK084349]
Tet2	NM_001040400	ref|Mus musculus tet oncogene family member 2 (Tet2), mRNA [NM_001040400]
AK039806	AK039806	gb|Mus musculus 0 day neonate thymus cDNA, RIKEN full-length enriched library, clone:A430003G07 product:unclassifiable, full insert sequence. [AK039806]
Nfatc1	NM_016791	ref|Mus musculus nuclear factor of activated T-cells, cytoplasmic, calcineurin-dependent 1 (Nfatc1), transcript variant 1, mRNA [NM_016791]
Pkp4	NM_026361	ref|Mus musculus plakophilin 4 (Pkp4), transcript variant 1, mRNA [NM_026361]
CB231685	CB231685 : TC1697186	gb|AGENCOURT_11443150 NIH_MGC_166 Mus musculus cDNA clone IMAGE:30249458 5', mRNA sequence [CB231685] : tc|NM_076462 C24H10.1 {Caenorhabditis elegans} (exp=-1; wgp=0; cg=0), partial (5%) [TC1697186]
Plekha1	ENSMUST00000148513	ens|pleckstrin homology domain containing, family A (phosphoinositide binding specific) member 1 [Source:MGI Symbol;Acc:MGI:2442213] [ENSMUST00000148513] : gb|Mus musculus 0 day neonate eyeball cDNA, RIKEN full-length enriched library, clone:E130318A13 product:hypothetical protein, full insert sequence. [AK053879]
Ptprc	NM_011210	ref|Mus musculus protein tyrosine phosphatase, receptor type, C (Ptprc), transcript variant 2, mRNA [NM_011210]
Snapc3	ENSMUST00000123262	ens|small nuclear RNA activating complex, polypeptide 3 [Source:MGI Symbol;Acc:MGI:1916338] [ENSMUST00000123262] : ens|small nuclear RNA activating complex, polypeptide 3 Gene [Source:MGI (curated);Acc:MGI:1916338] [ENSMUST00000123262]
AK082620	AK082620	gb|Mus musculus 0 day neonate cerebellum cDNA, RIKEN full-length enriched library, clone:C230070D10 product:hypothetical protein, full insert sequence. [AK082620]
Mier1	NM_027696	ref|Mus musculus mesoderm induction early response 1 homolog (Xenopus laevis (Mier1), transcript variant 1, mRNA [NM_027696]
D230034L24Rik	AK084380	gb|Mus musculus 12 days embryo eyeball cDNA, RIKEN full-length enriched library, clone:D230034L24 product:unclassifiable, full insert sequence. [AK084380]
AK083880	AK083880	gb|Mus musculus 12 days embryo spinal ganglion cDNA, RIKEN full-length enriched library, clone:D130043C18 product:unclassifiable, full insert sequence. [AK083880]
Gsk3b	NM_019827	ref|Mus musculus glycogen synthase kinase 3 beta (Gsk3b), mRNA [NM_019827]
AK032904	AK032904	gb|Mus musculus 12 days embryo male wolffian duct includes surrounding region cDNA, RIKEN full-length enriched library, clone:6720470G16 product:unclassifiable, full insert sequence. [AK032904]
AK047604	AK047604	gb|Mus musculus 10 days neonate cerebellum cDNA, RIKEN full-length enriched library, clone:B930097J01 product:hypothetical protein, full insert sequence. [AK047604]
TC1658442	TC1658442	tc|Q4JFW3_RAT (Q4JFW3) Endonuclease/reverse transcriptase, partial (3%) [TC1658442]
Chd1	NM_007690	ref|Mus musculus chromodomain helicase DNA binding protein 1 (Chd1), mRNA [NM_007690]
Ddx6	NM_181324	ref|Mus musculus DEAD (Asp-Glu-Ala-Asp) box polypeptide 6 (Ddx6), transcript variant 2, mRNA [NM_181324]
Atp8a1	NM_001038999	ref|Mus musculus ATPase, aminophospholipid transporter (APLT), class I, type 8A, member 1 (Atp8a1), transcript variant 1, mRNA [NM_001038999]
Nvl	NM_026171	ref|Mus musculus nuclear VCP-like (Nvl), mRNA [NM_026171]
2610001A08Rik	AK011250	gb|Mus musculus 10 days embryo whole body cDNA, RIKEN full-length enriched library, clone:2610001A08 product:unclassifiable, full insert sequence. [AK011250]
2010106G01Rik	NM_023220	ref|Mus musculus RIKEN cDNA 2010106G01 gene (2010106G01Rik), mRNA [NM_023220]
Dgcr8	NM_033324	ref|Mus musculus DiGeorge syndrome critical region gene 8 (Dgcr8), mRNA [NM_033324]
Hnrnpr	AK042968	gb|Mus musculus 7 days neonate cerebellum cDNA, RIKEN full-length enriched library, clone:A730044B04 product:inferred: Mus musculus, Similar to heterogeneous nuclear ribonucleoprotein R, clone IMAGE:3500775, mRNA, partial cds / Similar to heterogeneous nu
D930017J03Rik	AK081934	gb|Mus musculus 16 days embryo head cDNA, RIKEN full-length enriched library, clone:C130088B05 product:unclassifiable, full insert sequence. [AK081934]
Xiap	NM_009688	ref|Mus musculus X-linked inhibitor of apoptosis (Xiap), mRNA [NM_009688]
Pdzd8	NM_001033222	ref|Mus musculus PDZ domain containing 8 (Pdzd8), mRNA [NM_001033222]
Clasp1	NM_177548	ref|Mus musculus CLIP associating protein 1 (Clasp1), transcript variant 2, mRNA [NM_177548]
Dopey1	NM_177208	ref|Mus musculus dopey family member 1 (Dopey1), mRNA [NM_177208]
Itsn2	NM_011365	ref|Mus musculus intersectin 2 (Itsn2), transcript variant 2, mRNA [NM_011365]
Itga4	NM_010576	ref|Mus musculus integrin alpha 4 (Itga4), mRNA [NM_010576]
Pak2	NM_177326	ref|Mus musculus p21 protein (Cdc42/Rac)-activated kinase 2 (Pak2), mRNA [NM_177326]
Mat2b	ENSMUST00000109307	ens|methionine adenosyltransferase II, beta [Source:MGI Symbol;Acc:MGI:1913667] [ENSMUST00000109307] : gb|Mus musculus 16 days neonate thymus cDNA, RIKEN full-length enriched library, clone:A130094D24 product:similar to 5' of METHIONINE ADENOSYLTRANSFERASE REGULATORY BETA SUBUNIT (HYPOTHETICAL 37.6 KDA PROTEIN) [Homo sapiens], full insert sequence. [AK0383
Ralgapa2	NM_001033348	ref|Mus musculus Ral GTPase activating protein, alpha subunit 2 (catalytic) (Ralgapa2), mRNA [NM_001033348]
Ubap2l	NM_153489	ref|Mus musculus ubiquitin associated protein 2-like (Ubap2l), transcript variant 2, mRNA [NM_153489]
Dst	ENSMUST00000088270	ens|dystonin [Source:MGI Symbol;Acc:MGI:104627] [ENSMUST00000088270] : ens|dystonin Gene [Source:MGI Symbol;Acc:MGI:104627] [ENSMUST00000088270]
Prpf4b	NM_013830	ref|Mus musculus PRP4 pre-mRNA processing factor 4 homolog B (yeast) (Prpf4b), mRNA [NM_013830]
Ndst1	NM_008306	ref|Mus musculus N-deacetylase/N-sulfotransferase (heparan glucosaminyl) 1 (Ndst1), mRNA [NM_008306]
A930001N09Rik	NM_029870	ref|Mus musculus RIKEN cDNA A930001N09 gene (A930001N09Rik), mRNA [NM_029870]
Hamp	NM_032541	ref|Mus musculus hepcidin antimicrobial peptide (Hamp), mRNA [NM_032541]
AK041551	AK041551	gb|Mus musculus 3 days neonate thymus cDNA, RIKEN full-length enriched library, clone:A630020J17 product:unclassifiable, full insert sequence. [AK041551]
Malat1	NR_002847	ref|Mus musculus metastasis associated lung adenocarcinoma transcript 1 (non-coding RNA) (Malat1), non-coding RNA [NR_002847]
Dst	NM_133833	ref|Mus musculus dystonin (Dst), transcript variant a, mRNA [NM_133833]
AK034786	AK034786	gb|Mus musculus 12 days embryo embryonic body between diaphragm region and neck cDNA, RIKEN full-length enriched library, clone:9430038F14 product:unclassifiable, full insert sequence. [AK034786]
Cpne3	NM_027769	ref|Mus musculus copine III (Cpne3), mRNA [NM_027769]
Scfd1	AK039908	gb|Mus musculus 0 day neonate thymus cDNA, RIKEN full-length enriched library, clone:A430027G07 product:unclassifiable, full insert sequence. [AK039908]
Prdm16	NM_027504	ref|Mus musculus PR domain containing 16 (Prdm16), transcript variant 1, mRNA [NM_027504]
Kctd12b	NM_175429	ref|Mus musculus potassium channel tetramerisation domain containing 12b (Kctd12b), mRNA [NM_175429]
Gabpb2	NM_172512	ref|Mus musculus GA repeat binding protein, beta 2 (Gabpb2), transcript variant 2, mRNA [NM_172512]
Rock2	NM_009072	ref|Mus musculus Rho-associated coiled-coil containing protein kinase 2 (Rock2), mRNA [NM_009072]
Helb	NM_080446	ref|Mus musculus helicase (DNA) B (Helb), mRNA [NM_080446]
Ttn	NM_011652	ref|Mus musculus titin (Ttn), transcript variant N2-A, mRNA [NM_011652]
6430527G18Rik	NM_145836	ref|Mus musculus RIKEN cDNA 6430527G18 gene (6430527G18Rik), mRNA [NM_145836]
Arhgap5	NM_009706	ref|Mus musculus Rho GTPase activating protein 5 (Arhgap5), mRNA [NM_009706]
Cep110	NM_012018	ref|Mus musculus centrosomal protein 110 (Cep110), transcript variant 1, mRNA [NM_012018] : ref|Mus musculus centrosomal protein 110 (Cep110), mRNA [NM_012018]
Rb1cc1	NM_009826	ref|Mus musculus RB1-inducible coiled-coil 1 (Rb1cc1), mRNA [NM_009826]
Rab43	NM_001039394	ref|Mus musculus RAB43, member RAS oncogene family (Rab43), transcript variant 1, mRNA [NM_001039394]
Wwtr1	NM_133784	ref|Mus musculus WW domain containing transcription regulator 1 (Wwtr1), transcript variant 2, mRNA [NM_133784]
Grem1	NM_011824	ref|Mus musculus gremlin 1 (Grem1), mRNA [NM_011824]
Nf1	NM_010897	ref|Mus musculus neurofibromatosis 1 (Nf1), mRNA [NM_010897]
Psd3	NM_177698	ref|Mus musculus pleckstrin and Sec7 domain containing 3 (Psd3), transcript variant 2, mRNA [NM_177698]
AK042818	AK042818	gb|Mus musculus 7 days neonate cerebellum cDNA, RIKEN full-length enriched library, clone:A730027B03 product:unclassifiable, full insert sequence. [AK042818]
AK048968	AK048968	gb|Mus musculus 0 day neonate cerebellum cDNA, RIKEN full-length enriched library, clone:C230086L09 product:unclassifiable, full insert sequence. [AK048968]
Nbeal1	NM_173444	ref|Mus musculus neurobeachin like 1 (Nbeal1), mRNA [NM_173444]
Ttn	NM_011652	ref|Mus musculus titin (Ttn), transcript variant N2-A, mRNA [NM_011652]
AK046811	AK046811	gb|Mus musculus 10 days neonate medulla oblongata cDNA, RIKEN full-length enriched library, clone:B830013D20 product:unclassifiable, full insert sequence. [AK046811]
Slk	NM_009289	ref|Mus musculus STE20-like kinase (yeast) (Slk), transcript variant 1, mRNA [NM_009289]
Ssh1	ENSMUST00000159592	ens|slingshot homolog 1 (Drosophila) [Source:MGI Symbol;Acc:MGI:2686240] [ENSMUST00000159592] : ens|slingshot homolog 1 (Drosophila) Gene [Source:MGI (curated);Acc:MGI:2686240] [ENSMUST00000159592]
Chd9	NM_177224	ref|Mus musculus chromodomain helicase DNA binding protein 9 (Chd9), mRNA [NM_177224]
Gm9938	ENSMUST00000067077	ens|predicted gene 9938 [Source:MGI Symbol;Acc:MGI:3641836] [ENSMUST00000067077] : ens|predicted gene 9938 Gene [Source:MGI Symbol;Acc:MGI:3641836] [ENSMUST00000067077]
AK089002	AK089002	gb|Mus musculus 2 days neonate thymus thymic cells cDNA, RIKEN full-length enriched library, clone:E430035E23 product:unclassifiable, full insert sequence. [AK089002]
Paip1	NM_145457	ref|Mus musculus polyadenylate binding protein-interacting protein 1 (Paip1), transcript variant 1, mRNA [NM_145457]
Eny2	NM_175009	ref|Mus musculus enhancer of yellow 2 homolog (Drosophila) (Eny2), mRNA [NM_175009]
Trp53-ps	U59758	gb|Mus musculus p53-variant (p53) mRNA, partial cds. [U59758]
Slc43a2	NM_173388	ref|Mus musculus solute carrier family 43, member 2 (Slc43a2), transcript variant 3, mRNA [NM_173388]
Rapgef4	ENSMUST00000151236	ens|Rap guanine nucleotide exchange factor (GEF) 4 [Source:MGI Symbol;Acc:MGI:1917723] [ENSMUST00000151236] : gb|Mus musculus adult male aorta and vein cDNA, RIKEN full-length enriched library, clone:A530056J20 product:unclassifiable, full insert sequence. [AK080066]
Itgb6	NM_021359	ref|Mus musculus integrin beta 6 (Itgb6), transcript variant 2, mRNA [NM_021359]
Luc7l2	ENSMUST00000162718	ens|LUC7-like 2 (S. cerevisiae) [Source:MGI Symbol;Acc:MGI:2183260] [ENSMUST00000162718] : gb|Mus musculus 0 day neonate eyeball cDNA, RIKEN full-length enriched library, clone:E130315L24 product:unclassifiable, full insert sequence. [AK053863]
Ralgapa2	ENSMUST00000148784	ens|Ral GTPase activating protein, alpha subunit 2 (catalytic) [Source:MGI Symbol;Acc:MGI:3036245] [ENSMUST00000148784] : gb|Mus musculus 15 days embryo head cDNA, RIKEN full-length enriched library, clone:D930015M12 product:unclassifiable, full insert sequence. [AK086241]
Nfatc3	NM_010901	ref|Mus musculus nuclear factor of activated T-cells, cytoplasmic, calcineurin-dependent 3 (Nfatc3), mRNA [NM_010901]
Gcap14	NM_027045	ref|Mus musculus granule cell antiserum positive 14 (Gcap14), transcript variant 1, mRNA [NM_027045]
Ube2w	AK053599	gb|Mus musculus 0 day neonate eyeball cDNA, RIKEN full-length enriched library, clone:E130112P14 product:unclassifiable, full insert sequence. [AK053599]
Rgl1	AK083967	gb|Mus musculus 12 days embryo spinal ganglion cDNA, RIKEN full-length enriched library, clone:D130070E17 product:ral guanine nucleotide dissociation stimulator,-like 1, full insert sequence. [AK083967]
Syne1	NM_001079686	ref|Mus musculus synaptic nuclear envelope 1 (Syne1), transcript variant 3, mRNA [NM_001079686]
LOC100504834	XR_107380	ref|PREDICTED: Mus musculus hypothetical LOC100504834 (LOC100504834), partial miscRNA [XR_107380]
Acap2	NM_030138	ref|Mus musculus ArfGAP with coiled-coil, ankyrin repeat and PH domains 2 (Acap2), mRNA [NM_030138]
TC1638968	TC1638968	Unknown
Malat1	NR_002847	ref|Mus musculus metastasis associated lung adenocarcinoma transcript 1 (non-coding RNA) (Malat1), non-coding RNA [NR_002847]
6030499A19Rik	AK031731	gb|Mus musculus 13 days embryo male testis cDNA, RIKEN full-length enriched library, clone:6030499A19 product:hypothetical protein, full insert sequence. [AK031731]
Rcor3	NM_144814	ref|Mus musculus REST corepressor 3 (Rcor3), mRNA [NM_144814]
Fam179b	NM_177805	ref|Mus musculus family with sequence similarity 179, member B (Fam179b), mRNA [NM_177805]
AK013640	AK013640	gb|Mus musculus adult male hippocampus cDNA, RIKEN full-length enriched library, clone:2900042K05 product:unclassifiable, full insert sequence. [AK013640]
AK082074	AK082074	gb|Mus musculus 0 day neonate cerebellum cDNA, RIKEN full-length enriched library, clone:C230001J04 product:unclassifiable, full insert sequence. [AK082074]
Setd5	NM_028385	ref|Mus musculus SET domain containing 5 (Setd5), mRNA [NM_028385]
Lgals9	NM_010708	ref|Mus musculus lectin, galactose binding, soluble 9 (Lgals9), transcript variant 1, mRNA [NM_010708]
Ash1l	NM_138679	ref|Mus musculus ash1 (absent, small, or homeotic)-like (Drosophila) (Ash1l), mRNA [NM_138679]
Zcchc11	NM_175472	ref|Mus musculus zinc finger, CCHC domain containing 11 (Zcchc11), mRNA [NM_175472]
Ahnak	NM_009643	ref|Mus musculus AHNAK nucleoprotein (desmoyokin) (Ahnak), transcript variant 1, mRNA [NM_009643]
Spred2	NM_033523	ref|Mus musculus sprouty-related, EVH1 domain containing 2 (Spred2), mRNA [NM_033523]
